# Supplementary material for: Gradient magnetometer dataset and MATLAB numerical code for simulating buried firearms at a controlled field site
Source: Data Brief. 2020 Jul 21;31:106050. doi: 10.1016/j.dib.2020.106050 (PMC7393520; doi:10.1016/j.dib.2020.106050)
Supplement: Supplementary file 1 [file mmc1.zip]

Archive with 71 entries (71 files):
- data/._.DS_Store
- data/._20120608
- data/._2012-06-difference.jpg
- data/._20120823
- data/._2012-08-difference.jpg
- data/._20151023
- data/._2015-10-difference.jpg
- data/._README_data.txt
- data/.DS_Store
- data/20120608/._01opp2.g.txt
- data/20120608/._dataset.stn.txt
- data/20120608/01opp2.g.txt
- data/20120608/dataset.stn.txt
- data/2012-06-difference.jpg
- data/20120823/._03opp23a.b.txt
- data/20120823/._08iu2.g.txt
- data/20120823/03opp23a.b.txt
- data/20120823/08iu2.g.txt
- data/2012-08-difference.jpg
- data/20151023/._01cc.b.txt
- data/20151023/._01cc1.g.txt
- data/20151023/01cc.b.txt
- data/20151023/01cc1.g.txt
- data/2015-10-difference.jpg
- data/README_data.txt
- Matlab codes/._mag_compare.m
- Matlab codes/._mag_fielddata.m
- Matlab codes/._mat_files
- Matlab codes/._matlab_scripts
- Matlab codes/._modeling
- Matlab codes/._modelmagmap.m
- Matlab codes/._viewmagdata.m
- Matlab codes/mag_compare.m
- Matlab codes/mag_fielddata.m
- Matlab codes/mat_files/._.DS_Store
- Matlab codes/mat_files/._data_rot.mat
- Matlab codes/mat_files/._mag_profiles.mat
- Matlab codes/mat_files/._model.mat
- Matlab codes/mat_files/._profiles_guns.mat
- Matlab codes/mat_files/._profiles_rifles.mat
- Matlab codes/mat_files/.DS_Store
- Matlab codes/mat_files/data_rot.mat
- Matlab codes/mat_files/mag_profiles.mat
- Matlab codes/mat_files/model.mat
- Matlab codes/mat_files/profiles_guns.mat
- Matlab codes/mat_files/profiles_rifles.mat
- Matlab codes/matlab_scripts/._.DS_Store
- Matlab codes/matlab_scripts/._extract_profile.m
- Matlab codes/matlab_scripts/._G856_read2.m
- Matlab codes/matlab_scripts/._GEM_read_b.m
- Matlab codes/matlab_scripts/._GEM_read_g.m
- Matlab codes/matlab_scripts/._newcolours.m
- Matlab codes/matlab_scripts/._rotatemap.m
- Matlab codes/matlab_scripts/.DS_Store
- Matlab codes/matlab_scripts/extract_profile.m
- Matlab codes/matlab_scripts/G856_read2.m
- Matlab codes/matlab_scripts/GEM_read_b.m
- Matlab codes/matlab_scripts/GEM_read_g.m
- Matlab codes/matlab_scripts/newcolours.m
- Matlab codes/matlab_scripts/rotatemap.m
- Matlab codes/modeling/._.DS_Store
- Matlab codes/modeling/._dipolemap.m
- Matlab codes/modeling/._longdipole.m
- Matlab codes/modeling/._mag_Wtotal.m
- Matlab codes/modeling/.DS_Store
- Matlab codes/modeling/dipolemap.m
- Matlab codes/modeling/longdipole.m
- Matlab codes/modeling/mag_Wtotal.m
- Matlab codes/modelmagmap.m
- Matlab codes/viewmagdata.m
- Notes.pdf
