# Supplementary material for: Gradient magnetometer dataset and MATLAB numerical code for simulating buried firearms at a controlled field site
Source: Data Brief. 2020 Jul 21;31:106050. doi: 10.1016/j.dib.2020.106050 (PMC7393520; doi:10.1016/j.dib.2020.106050)
Supplement: Supplementary file 1 [file mmc1.zip › data/20120608/01opp2.g.txt]

/Gem Systems GSM-19GW 9033132 v7.0 23 I 2009 M ew5fpl.v7s                         
/ID 1 file 01opp2  .g   08 VI 12
/00100 sensor distance cm 
/X Y nT nT/m sq cor-nT time 
 0  0.00  54428.76 -0040.53 99  000000.00 164720.7 
 0  0.00  54428.38 -0040.10 99  000000.00 164723.9 
 0  0.00  54428.82 -0039.92 99  000000.00 164725.9 
 0  0.00  54428.75 -0039.74 99  000000.00 164727.9 
 0  0.00  54428.78 -0039.84 99  000000.00 164729.7 
 0  0.00  54428.36 -0040.05 99  000000.00 164731.9 
 0  0.00  54420.22 -0120.81 59  000000.00 164806.7 
 0  0.00  54418.79 -0119.73 59  000000.00 164808.5 
 0  0.00  54416.62 -0123.36 49  000000.00 164809.6 
 0  0.00  54417.77 -0123.06 49  000000.00 164810.7 
 0  0.00  54422.04 -0118.50 59  000000.00 164811.7 
 0  0.50  54508.74 -0045.64 99  000000.00 164820.4 
 0  1.00  54532.23 -0009.37 99  000000.00 164826.8 
 0  1.50  54538.93  0003.15 99  000000.00 164833.5 
 0  2.00  54536.39  0003.20 99  000000.00 164836.5 
 0  2.50  54534.61  0003.92 99  000000.00 164839.7 
 0  3.00  54534.92  0004.80 99  000000.00 164842.7 
 0  3.50  54534.06  0005.26 99  000000.00 164845.8 
 0  4.00  54530.06  0001.93 99  000000.00 164848.5 
 0  4.50  54526.21 -0001.55 99  000000.00 164851.6 
 0  4.50  54526.41 -0001.46 99  000000.00 164853.3 
 0  4.50  54526.61 -0001.34 99  000000.00 164854.9 
 0  5.00  54527.34  0000.28 99  000000.00 164857.9 
 0  5.50  54530.61  0003.09 99  000000.00 164900.7 
 0  6.00  54529.76  0003.36 99  000000.00 164903.8 
 0  6.50  54529.67  0002.65 99  000000.00 164911.0 
 0  7.00  54530.29  0003.60 99  000000.00 164920.2 
 0  7.50  54531.64  0003.70 99  000000.00 164922.6 
 0  8.00  54535.02  0006.04 99  000000.00 164925.4 
 0  8.50  54537.27  0006.50 99  000000.00 164928.1 
 0  9.00  54540.57  0006.55 99  000000.00 164931.4 
 0  9.50  54543.38  0006.78 99  000000.00 164934.6 
 0  10.00  54550.05  0008.80 99  000000.00 164938.1 
 0  10.50  54565.43  0017.96 99  000000.00 164941.0 
 0  11.00  54585.45  0027.81 99  000000.00 164944.2 
 0  11.50  54624.97  0051.26 99  000000.00 164947.2 
 0  12.00  54740.31  0142.65 79  000000.00 164951.4 
 0  12.50  55017.70  0401.59 29  000000.00 164954.6 
 1  14.50  54930.98  0284.32 59  000000.00 165225.2 
 1  14.50  54748.26  0103.56 99  000000.00 165232.1 
 1  14.50  54746.55  0103.82 99  000000.00 165233.6 
 1  14.00  54868.52  0227.44 99  000000.00 165237.1 
 1  13.50  54999.32  0392.46 49  000000.00 165240.8 
 1  13.50  55000.13  0394.96 39  000000.00 165244.1 
 1  13.00  54913.19  0336.13 49  000000.00 165251.4 
 1  13.00  54754.85  0176.96 79  000000.00 165255.7 
 1  12.50  54748.80  0171.22 79  000000.00 165300.1 
 1  12.00  54653.37  0081.99 99  000000.00 165303.5 
 1  11.50  54598.50  0037.58 99  000000.00 165308.5 
 1  11.00  54581.02  0027.13 99  000000.00 165311.5 
 1  10.50  54566.23  0018.12 99  000000.00 165314.5 
 1  10.00  54555.03  0010.04 99  000000.00 165317.3 
 1  9.50  54550.36  0011.08 99  000000.00 165320.6 
 1  9.00  54545.54  0009.37 99  000000.00 165324.1 
 1  8.50  54539.12  0005.49 99  000000.00 165327.9 
 1  8.00  54532.65  0000.54 99  000000.00 165330.9 
 1  7.50  54528.51 -0002.37 99  000000.00 165334.0 
 1  7.00  54527.64 -0001.40 99  000000.00 165337.3 
 1  6.50  54536.21  0005.92 99  000000.00 165339.9 
 1  6.00  54540.99  0010.78 99  000000.00 165342.5 
 1  5.50  54537.51  0006.24 99  000000.00 165344.8 
 1  5.00  54534.67  0003.66 99  000000.00 165347.7 
 1  4.50  54534.16  0004.38 99  000000.00 165350.6 
 1  4.00  54533.83  0002.85 99  000000.00 165353.1 
 1  3.50  54536.06  0003.31 99  000000.00 165355.7 
 1  3.00  54536.82  0003.47 99  000000.00 165358.9 
 1  2.50  54540.05  0007.65 99  000000.00 165402.3 
 1  2.00  54542.87  0008.51 99  000000.00 165404.9 
 1  1.50  54544.15  0007.13 99  000000.00 165407.4 
 1  1.00  54539.15  0000.76 99  000000.00 165410.5 
 1  0.50  54536.21 -0006.30 99  000000.00 165412.9 
 1  0.00  54541.48 -0008.26 99  000000.00 165415.5 
 1 -0.50  54548.60 -0000.20 99  000000.00 165419.0 
 1 -0.50  54549.86  0003.01 99  000000.00 165420.7 
 1 -0.50  54549.07  0000.53 99  000000.00 165422.8 
 1 -0.50  54548.52 -0000.72 99  000000.00 165424.7 
 2 -0.50  54551.27  0012.12 99  000000.00 165514.5 
 2 -0.50  54547.77  0006.66 99  000000.00 165516.8 
 2 -0.50  54547.96  0006.65 99  000000.00 165518.5 
 2  0.00  54545.54  0005.71 99  000000.00 165521.6 
 2  0.50  54544.23  0006.80 99  000000.00 165524.1 
 2  1.00  54543.10  0007.15 99  000000.00 165526.3 
 2  1.50  54540.53  0006.36 99  000000.00 165528.7 
 2  2.00  54539.29  0006.72 99  000000.00 165530.9 
 2  2.50  54535.52  0004.88 99  000000.00 165533.7 
 2  3.00  54534.10  0002.92 99  000000.00 165535.9 
 2  3.50  54534.27  0003.12 99  000000.00 165538.5 
 2  4.00  54538.37  0009.21 99  000000.00 165541.6 
 2  4.50  54531.37  0001.32 99  000000.00 165543.9 
 2  5.00  54531.32  0001.15 99  000000.00 165546.4 
 2  5.50  54537.73  0007.70 99  000000.00 165548.5 
 2  6.00  54545.29  0013.65 99  000000.00 165550.7 
 2  6.50  54542.48  0011.30 99  000000.00 165552.9 
 2  7.00  54534.86  0002.82 99  000000.00 165555.4 
 2  7.50  54529.32 -0003.22 99  000000.00 165557.6 
 2  8.00  54532.12 -0000.32 99  000000.00 165600.2 
 2  8.50  54536.77  0002.39 99  000000.00 165602.4 
 2  9.00  54541.27  0004.71 99  000000.00 165604.5 
 2  9.50  54549.21  0010.47 99  000000.00 165606.6 
 2  10.00  54556.11  0014.81 99  000000.00 165608.6 
 2  10.50  54561.21  0017.31 99  000000.00 165610.7 
 2  11.00  54568.12  0020.44 99  000000.00 165612.8 
 2  11.50  54574.65  0023.42 99  000000.00 165614.9 
 2  12.00  54591.66  0036.42 99  000000.00 165616.9 
 2  12.50  54615.95  0054.49 99  000000.00 165618.9 
 2  13.00  54630.47  0064.50 99  000000.00 165621.8 
 2  13.50  54629.73  0059.99 99  000000.00 165624.7 
 2  13.50  54629.65  0060.00 99  000000.00 165626.8 
 2  13.50  54629.49  0059.94 99  000000.00 165628.8 
 2  14.00  54629.91  0052.19 99  000000.00 165635.1 
 2  14.50  54634.82  0053.58 99  000000.00 165659.1 
 2  15.00  54607.56  0025.38 99  000000.00 165702.1 
 2  15.50  54584.98  0011.77 99  000000.00 165704.9 
 2  15.50  54583.67  0014.00 99  000000.00 165706.6 
 2  15.50  54583.78  0014.26 99  000000.00 165708.2 
 3  15.50  54552.30  0002.04 99  000000.00 165737.9 
 3  15.50  54552.31  0002.24 99  000000.00 165740.6 
 3  15.50  54552.18  0003.30 99  000000.00 165742.6 
 3  15.00  54559.10  0007.02 99  000000.00 165746.2 
 3  14.50  54568.15  0013.65 99  000000.00 165748.9 
 3  14.00  54569.88  0014.41 99  000000.00 165754.9 
 3  13.50  54570.72  0015.45 99  000000.00 165757.8 
 3  13.00  54575.81  0020.08 99  000000.00 165800.5 
 3  12.50  54570.69  0016.46 99  000000.00 165803.5 
 3  12.00  54564.13  0011.78 99  000000.00 165806.1 
 3  11.50  54561.39  0011.17 99  000000.00 165808.4 
 3  11.00  54559.98  0011.64 99  000000.00 165811.1 
 3  10.50  54557.04  0009.51 99  000000.00 165813.4 
 3  10.00  54554.70  0007.98 99  000000.00 165815.8 
 3  9.50  54548.10  0004.16 99  000000.00 165818.7 
 3  9.00  54544.16  0002.41 99  000000.00 165851.9 
 3  8.50  54541.48  0001.87 99  000000.00 165856.4 
 3  8.00  54542.10  0002.92 99  000000.00 165859.6 
 3  7.50  54542.39  0004.04 99  000000.00 165902.8 
 3  7.00  54542.49  0004.13 99  000000.00 165905.4 
 3  6.50  54537.60  0000.56 99  000000.00 165908.1 
 3  6.00  54535.12 -0001.11 99  000000.00 165910.7 
 3  5.50  54532.47 -0003.89 99  000000.00 165913.3 
 3  5.00  54530.78 -0004.44 99  000000.00 165916.4 
 3  5.00  54531.12 -0004.09 99  000000.00 165918.1 
 3  5.00  54531.10 -0004.01 99  000000.00 165919.6 
 3  4.50  54535.80  0000.15 99  000000.00 165922.8 
 3  4.00  54541.97  0005.98 99  000000.00 165925.4 
 3  3.50  54537.69  0001.49 99  000000.00 165927.8 
 3  3.00  54534.79 -0001.69 99  000000.00 165930.4 
 3  2.50  54533.22 -0003.34 99  000000.00 165932.8 
 3  2.00  54530.42 -0006.20 99  000000.00 165935.1 
 3  1.50  54531.25 -0005.23 99  000000.00 165937.5 
 3  1.00  54535.60 -0001.21 99  000000.00 165939.9 
 3  0.50  54545.48  0007.00 99  000000.00 165942.1 
 3  0.00  54547.60  0007.57 99  000000.00 165944.7 
 3 -0.50  54549.85  0008.55 99  000000.00 165947.4 
 3 -0.50  54549.85  0008.40 99  000000.00 165949.4 
 3 -0.50  54549.77  0008.43 99  000000.00 165950.9 
 3 -0.50  54549.87  0009.19 99  000000.00 165952.4 
 4 -0.50  54547.16  0011.16 99  000000.00 172903.8 
 4 -0.50  54547.15  0010.99 99  000000.00 172905.8 
 4 -0.50  54547.09  0010.81 99  000000.00 172907.3 
 4 -0.50  54547.16  0011.02 99  000000.00 172908.8 
 4  0.00  54540.88  0004.50 99  000000.00 172912.6 
 4  0.50  54541.90  0006.13 99  000000.00 172916.5 
 4  1.00  54537.42  0001.96 99  000000.00 172919.0 
 4  1.50  54536.27  0002.27 99  000000.00 172921.8 
 4  2.00  54538.44  0004.00 99  000000.00 172924.1 
 4  2.50  54537.30  0002.16 99  000000.00 172926.8 
 4  3.00  54539.67  0003.85 99  000000.00 172929.6 
 4  3.50  54540.42  0005.48 99  000000.00 172932.6 
 4  4.00  54535.56  0002.31 99  000000.00 172935.7 
 4  4.50  54530.83 -0003.39 99  000000.00 172950.0 
 4  5.00  54534.45  0000.94 99  000000.00 172952.8 
 4  5.50  54537.89  0002.06 99  000000.00 173006.9 
 4  6.00  54536.90  0001.52 99  000000.00 173010.3 
 4  6.50  54539.41  0003.36 99  000000.00 173013.3 
 4  7.00  54544.74  0008.47 99  000000.00 173016.9 
 4  7.50  54544.82  0008.49 99  000000.00 173019.9 
 4  8.00  54542.54  0005.31 99  000000.00 173022.7 
 4  8.50  54541.39  0003.58 99  000000.00 173025.3 
 4  9.00  54544.89  0006.28 99  000000.00 173027.9 
 4  9.50  54551.59  0012.37 99  000000.00 173031.7 
 4  9.50  54552.33  0011.59 99  000000.00 173033.6 
 4  9.50  54552.37  0011.60 99  000000.00 173035.1 
 4  10.00  54557.98  0017.27 99  000000.00 173038.2 
 4  10.50  54551.24  0010.27 99  000000.00 173040.9 
 4  11.00  54552.77  0011.07 99  000000.00 173044.2 
 4  11.50  54550.89  0008.89 99  000000.00 173046.9 
 4  12.00  54550.13  0007.19 99  000000.00 173049.4 
 4  12.50  54554.10  0010.07 99  000000.00 173051.8 
 4  13.00  54559.46  0013.83 99  000000.00 173053.9 
 4  13.50  54556.65  0011.80 99  000000.00 173056.4 
 4  14.00  54555.39  0010.85 99  000000.00 173058.9 
 4  14.50  54550.82  0006.88 99  000000.00 173102.9 
 4  15.00  54551.05  0007.71 99  000000.00 173107.2 
 4  15.50  54549.43  0007.16 99  000000.00 173110.1 
 4  16.00  54547.69  0005.86 99  000000.00 173114.2 
 4  16.50  54543.15  0002.07 99  000000.00 173116.7 
 4  16.50  54543.01  0001.22 99  000000.00 173119.3 
 4  16.50  54542.99  0001.22 99  000000.00 173120.9 
 5  16.50  54536.45 -0003.84 99  000000.00 173308.3 
 5  16.50  54536.39 -0003.91 99  000000.00 173309.9 
 5  16.50  54536.46 -0003.91 99  000000.00 173311.4 
 5  16.50  54536.48 -0003.86 99  000000.00 173312.9 
 5  16.00  54542.06 -0000.09 99  000000.00 173317.6 
 5  15.50  54548.90  0005.55 99  000000.00 173321.8 
 5  15.00  54551.29  0006.52 99  000000.00 173324.5 
 5  14.50  54540.70 -0003.56 99  000000.00 173326.9 
 5  14.00  54563.25  0018.61 99  000000.00 173329.5 
 5  13.50  54554.49  0010.31 99  000000.00 173333.7 
 5  13.50  54554.70  0010.24 99  000000.00 173335.3 
 5  13.50  54554.64  0010.12 99  000000.00 173336.7 
 5  13.00  54544.98  0000.89 99  000000.00 173339.5 
 5  12.50  54544.63 -0000.58 99  000000.00 173341.9 
 5  12.00  54547.56  0002.82 99  000000.00 173344.6 
 5  11.50  54545.49  0001.21 99  000000.00 173347.0 
 5  11.00  54544.55  0001.09 99  000000.00 173350.4 
 5  10.50  54539.12 -0004.61 99  000000.00 173352.6 
 5  10.00  54535.26 -0007.74 99  000000.00 173355.0 
 5  9.50  54543.99  0002.01 99  000000.00 173357.6 
 5  9.00  54538.75 -0003.86 99  000000.00 173359.9 
 5  9.00  54538.83 -0003.03 99  000000.00 173401.8 
 5  9.00  54538.64 -0003.02 99  000000.00 173403.2 
 5  8.50  54540.25 -0001.70 99  000000.00 173405.4 
 5  8.00  54549.12  0006.00 99  000000.00 173407.7 
 5  7.50  54547.71  0004.40 99  000000.00 173409.9 
 5  7.00  54550.22  0006.76 99  000000.00 173412.5 
 5  6.50  54549.03  0006.31 99  000000.00 173414.6 
 5  6.00  54542.79  0001.63 99  000000.00 173417.5 
 5  5.50  54539.76  0000.16 99  000000.00 173426.7 
 5  5.00  54533.95 -0004.55 99  000000.00 173430.5 
 5  4.50  54532.47 -0006.67 99  000000.00 173433.4 
 5  4.00  54536.53 -0002.64 99  000000.00 173438.3 
 5  3.50  54543.45  0003.84 99  000000.00 173440.3 
 5  3.00  54545.93  0006.33 99  000000.00 173442.6 
 5  2.50  54548.32  0007.97 99  000000.00 173445.1 
 5  2.50  54547.64  0008.74 99  000000.00 173446.6 
 5  2.50  54547.85  0008.62 99  000000.00 173448.0 
 5  2.50  54547.64  0008.59 99  000000.00 173449.4 
 5  2.00  54542.76  0003.39 99  000000.00 173452.3 
 5  1.50  54539.82  0001.04 99  000000.00 173454.7 
 5  1.00  54537.39 -0001.38 99  000000.00 173456.9 
 5  0.50  54537.92 -0000.12 99  000000.00 173459.4 
 5  0.00  54537.47 -0001.45 99  000000.00 173502.0 
 5 -0.50  54542.42  0004.08 99  000000.00 173505.3 
 5 -0.50  54542.15  0004.05 99  000000.00 173506.9 
 5 -0.50  54542.53  0004.03 99  000000.00 173508.5 
 6 -0.50  54544.20  0009.20 99  000000.00 173644.9 
 6 -0.50  54543.91  0008.88 99  000000.00 173646.5 
 6 -0.50  54543.79  0008.96 99  000000.00 173648.0 
 6  0.00  54541.95  0008.00 99  000000.00 173651.6 
 6  0.50  54540.18  0006.16 99  000000.00 173653.8 
 6  1.00  54539.00  0004.86 99  000000.00 173656.4 
 6  1.50  54538.96  0004.25 99  000000.00 173658.7 
 6  2.00  54542.33  0006.60 99  000000.00 173700.9 
 6  2.50  54544.38  0007.61 99  000000.00 173702.9 
 6  3.00  54545.24  0007.54 99  000000.00 173705.2 
 6  3.50  54546.59  0007.80 99  000000.00 173707.3 
 6  3.50  54546.20  0007.96 99  000000.00 173708.9 
 6  3.50  54546.10  0007.84 99  000000.00 173710.4 
 6  4.00  54544.10  0006.47 99  000000.00 173713.7 
 6  4.50  54542.06  0004.72 99  000000.00 173715.7 
 6  5.00  54543.52  0006.39 99  000000.00 173717.9 
 6  5.50  54540.87  0003.86 99  000000.00 173719.8 
 6  6.00  54540.00  0001.98 99  000000.00 173722.3 
 6  6.50  54546.79  0007.01 99  000000.00 173724.4 
 6  6.50  54546.55  0007.81 99  000000.00 173725.9 
 6  6.50  54545.82  0007.57 99  000000.00 173727.2 
 6  7.00  54547.59  0008.50 99  000000.00 173729.3 
 6  7.50  54549.39  0008.83 99  000000.00 173731.3 
 6  8.00  54547.64  0008.99 99  000000.00 173733.7 
 6  8.50  54544.10  0004.01 99  000000.00 173735.6 
 6  9.00  54539.32  0002.56 99  000000.00 173737.8 
 6  9.50  54539.06  0000.57 99  000000.00 173739.9 
 6  10.00  54540.94  0003.83 99  000000.00 173742.1 
 6  10.50  54540.75  0001.08 99  000000.00 173744.4 
 6  10.50  54539.73  0000.83 99  000000.00 173745.9 
 6  10.50  54539.65  0000.56 99  000000.00 173747.4 
 6  11.00  54542.32  0004.95 99  000000.00 173750.2 
 6  11.50  54548.95  0008.96 99  000000.00 173752.2 
 6  12.00  54550.26  0009.73 99  000000.00 173754.3 
 6  12.50  54549.98  0008.34 99  000000.00 173756.2 
 6  13.00  54550.90  0009.43 99  000000.00 173758.1 
 6  13.00  54550.10  0008.01 99  000000.00 173759.9 
 6  13.00  54550.39  0008.19 99  000000.00 173801.3 
 6  13.50  54545.92  0005.92 99  000000.00 173804.9 
 6  14.00  54547.23  0005.79 99  000000.00 173814.7 
 6  14.50  54541.58  0001.28 99  000000.00 173817.0 
 6  15.00  54543.63  0003.45 99  000000.00 173819.7 
 6  15.50  54541.46  0001.39 99  000000.00 173822.5 
 6  15.50  54541.20  0001.35 99  000000.00 173823.9 
 6  15.50  54540.73  0002.04 99  000000.00 173825.3 
 6  16.00  54538.19  0003.07 99  000000.00 173828.8 
 6  16.50  54541.35  0002.64 99  000000.00 173830.9 
 6  16.50  54541.14  0002.34 99  000000.00 173832.4 
 6  16.50  54541.16  0002.33 99  000000.00 173833.8 
 7  16.50  54540.52  0000.68 99  000000.00 174024.5 
 7  16.50  54540.52  0000.68 99  000000.00 174025.9 
 7  16.50  54540.48  0000.64 99  000000.00 174027.4 
 7  16.50  54540.08  0000.82 99  000000.00 174028.7 
 7  16.00  54540.94  0000.43 99  000000.00 174031.7 
 7  15.50  54541.80  0001.24 99  000000.00 174034.4 
 7  15.00  54545.54  0004.90 99  000000.00 174036.9 
 7  14.50  54549.97  0008.28 99  000000.00 174039.6 
 7  14.00  54548.99  0006.98 99  000000.00 174041.8 
 7  14.00  54548.97  0007.34 99  000000.00 174043.3 
 7  14.00  54548.53  0007.40 99  000000.00 174044.7 
 7  13.50  54545.87  0003.92 99  000000.00 174047.6 
 7  13.00  54543.76  0002.33 99  000000.00 174050.4 
 7  12.50  54546.88  0004.35 99  000000.00 174052.8 
 7  12.00  54549.29  0006.62 99  000000.00 174100.8 
 7  11.50  54546.22  0003.69 99  000000.00 174102.9 
 7  11.00  54542.95 -0000.17 99  000000.00 174105.0 
 7  10.50  54544.45  0003.15 99  000000.00 174107.7 
 7  10.00  54543.57  0001.80 99  000000.00 174111.1 
 7  9.50  54542.07  0000.68 99  000000.00 174113.3 
 7  9.00  54540.96 -0001.03 99  000000.00 174115.7 
 7  8.50  54544.43  0001.44 99  000000.00 174117.8 
 7  8.00  54548.43  0005.61 99  000000.00 174120.4 
 7  7.50  54547.72  0003.89 99  000000.00 174122.6 
 7  7.00  54547.63  0004.37 99  000000.00 174124.9 
 7  6.50  54549.32  0007.26 99  000000.00 174127.3 
 7  6.00  54542.50  0001.54 99  000000.00 174129.3 
 7  5.50  54542.58  0001.20 99  000000.00 174132.3 
 7  5.50  54542.15  0001.52 99  000000.00 174133.9 
 7  5.50  54542.09  0001.64 99  000000.00 174135.3 
 7  5.00  54542.75  0002.09 99  000000.00 174137.7 
 7  4.50  54541.98  0002.35 99  000000.00 174139.8 
 7  4.00  54543.38  0003.28 99  000000.00 174141.9 
 7  3.50  54542.63  0003.22 99  000000.00 174143.9 
 7  3.00  54541.21  0003.21 99  000000.00 174145.9 
 7  2.50  54538.67  0001.72 99  000000.00 174147.9 
 7  2.00  54538.13  0002.12 99  000000.00 174149.9 
 7  1.50  54532.82 -0001.79 99  000000.00 174151.8 
 7  1.00  54533.40 -0001.31 99  000000.00 174153.7 
 7  0.50  54538.49  0003.20 99  000000.00 174155.6 
 7  0.50  54537.76  0003.81 99  000000.00 174157.1 
 7  0.50  54537.42  0003.58 99  000000.00 174158.7 
 7  0.00  54540.22  0006.28 99  000000.00 174201.2 
 7 -0.50  54541.34  0006.62 99  000000.00 174204.3 
 7 -0.50  54541.14  0006.96 99  000000.00 174205.7 
 7 -0.50  54541.15  0006.84 99  000000.00 174207.1 
 8 -0.50  54531.44  0009.51 99  000000.00 174354.6 
 8 -0.50  54531.31  0009.39 99  000000.00 174356.0 
 8 -0.50  54531.45  0009.34 99  000000.00 174357.4 
 8  0.00  54529.08  0006.36 99  000000.00 174400.0 
 8  0.50  54525.77  0003.75 99  000000.00 174403.2 
 8  1.00  54526.06  0004.05 99  000000.00 174405.5 
 8  1.50  54529.29  0005.02 99  000000.00 174407.6 
 8  2.00  54531.56  0003.73 99  000000.00 174415.6 
 8  2.50  54537.48  0008.62 99  000000.00 174418.8 
 8  3.00  54542.87  0008.94 99  000000.00 174427.9 
 8  3.00  54542.81  0008.24 99  000000.00 174429.4 
 8  3.00  54542.75  0008.42 99  000000.00 174430.8 
 8  3.50  54544.21  0008.97 99  000000.00 174433.3 
 8  4.00  54545.40  0008.59 99  000000.00 174435.7 
 8  4.50  54543.44  0005.76 99  000000.00 174437.6 
 8  5.00  54537.63  0001.18 99  000000.00 174439.5 
 8  5.50  54539.71  0001.29 99  000000.00 174441.5 
 8  6.00  54541.21  0003.07 99  000000.00 174443.9 
 8  6.50  54542.68  0004.02 99  000000.00 174445.7 
 8  7.00  54547.36  0007.31 99  000000.00 174447.6 
 8  7.50  54548.43  0008.38 99  000000.00 174449.2 
 8  8.00  54553.83  0012.81 99  000000.00 174451.2 
 8  8.50  54547.89  0006.76 99  000000.00 174453.4 
 8  8.50  54547.67  0006.50 99  000000.00 174455.1 
 8  8.50  54547.69  0006.58 99  000000.00 174456.6 
 8  9.00  54548.11  0009.08 99  000000.00 174459.4 
 8  9.50  54547.10  0007.72 99  000000.00 174501.3 
 8  10.00  54544.47  0006.86 99  000000.00 174503.8 
 8  10.50  54545.71  0007.48 99  000000.00 174505.5 
 8  11.00  54547.95  0009.90 99  000000.00 174507.6 
 8  11.50  54547.82  0010.92 99  000000.00 174509.2 
 8  12.00  54551.08  0014.84 99  000000.00 174510.9 
 8  12.50  54547.30  0012.47 99  000000.00 174513.1 
 8  13.00  54547.63  0010.58 99  000000.00 174521.6 
 8  13.00  54547.11  0010.39 99  000000.00 174523.1 
 8  13.50  54549.10  0012.20 99  000000.00 174525.4 
 8  14.00  54546.83  0011.95 99  000000.00 174527.5 
 8  14.50  54540.80  0005.52 99  000000.00 174537.8 
 8  15.00  54540.76  0006.56 99  000000.00 174541.4 
 8  15.00  54540.45  0005.86 99  000000.00 174543.0 
 8  15.00  54541.41  0005.65 99  000000.00 174545.0 
 8  15.00  54540.71  0005.93 99  000000.00 174547.9 
 8  15.00  54540.54  0005.06 99  000000.00 174550.4 
 8  15.00  54540.97  0004.10 99  000000.00 174553.2 
 8  15.00  54539.87  0004.22 99  000000.00 174556.4 
 9  15.00  54523.29 -0001.94 99  000000.00 174731.5 
 9  15.00  54520.43 -0003.49 99  000000.00 174739.8 
 9  15.00  54520.27 -0003.98 99  000000.00 174741.3 
 9  15.00  54520.33 -0003.19 99  000000.00 174742.8 
 9  14.50  54523.42 -0001.68 99  000000.00 174748.2 
 9  14.00  54527.40  0002.86 99  000000.00 174751.1 
 9  13.50  54531.05  0007.76 99  000000.00 174753.3 
 9  13.00  54529.11  0004.84 99  000000.00 174755.6 
 9  12.50  54528.05  0002.44 99  000000.00 174757.9 
 9  12.00  54527.86 -0001.37 99  000000.00 174800.4 
 9  11.50  54528.68 -0001.42 99  000000.00 174802.8 
 9  11.00  54528.97 -0004.04 99  000000.00 174804.9 
 9  10.50  54530.89 -0005.24 99  000000.00 174806.8 
 9  10.00  54532.70 -0006.24 99  000000.00 174808.7 
 9  9.50  54538.73 -0001.56 99  000000.00 174810.6 
 9  9.00  54544.86  0002.59 99  000000.00 174812.3 
 9  8.50  54549.10  0007.86 99  000000.00 174814.1 
 9  8.00  54546.39  0003.61 99  000000.00 174816.1 
 9  7.50  54544.22  0000.72 99  000000.00 174817.9 
 9  7.50  54543.82  0000.88 99  000000.00 174819.5 
 9  7.50  54543.79  0000.98 99  000000.00 174820.9 
 9  7.00  54541.34 -0000.19 99  000000.00 174823.1 
 9  6.50  54540.94 -0000.86 99  000000.00 174824.8 
 9  6.00  54541.14 -0000.05 99  000000.00 174826.8 
 9  5.50  54539.96  0001.54 99  000000.00 174828.4 
 9  5.00  54539.62  0000.76 99  000000.00 174830.4 
 9  4.50  54539.97  0002.32 99  000000.00 174832.2 
 9  4.00  54540.97  0006.44 99  000000.00 174833.9 
 9  3.50  54539.37  0006.45 99  000000.00 174835.5 
 9  3.50  54539.37  0006.97 99  000000.00 174836.9 
 9  3.50  54539.10  0006.95 99  000000.00 174838.2 
 9  3.00  54532.18  0003.47 99  000000.00 174840.8 
 9  2.50  54520.87 -0000.17 99  000000.00 174842.9 
 9  2.00  54506.43 -0011.96 99  000000.00 174845.1 
 9  1.50  54500.12 -0013.53 99  000000.00 174847.2 
 9  1.00  54503.30 -0006.05 99  000000.00 174849.9 
 9  0.50  54502.57 -0003.09 99  000000.00 174851.7 
 9  0.00  54504.89  0000.50 99  000000.00 174854.3 
 9  0.00  54504.79  0000.86 99  000000.00 174855.8 
 9 -0.50  54504.84  0005.95 99  000000.00 174857.9 
 9 -0.50  54507.12  0004.49 99  000000.00 174859.7 
 9 -0.50  54507.13  0004.50 99  000000.00 174901.2 
 10 -0.50  54453.07 -0000.48 99  000000.00 175333.1 
 10 -0.50  54452.48 -0000.22 99  000000.00 175335.2 
 10 -0.50  54452.02  0000.70 99  000000.00 175336.8 
 10  0.00  54457.21 -0002.65 99  000000.00 175349.5 
 10  0.50  54466.57 -0002.93 99  000000.00 175352.5 
 10  1.00  54475.67 -0002.70 99  000000.00 175355.0 
 10  1.50  54485.02 -0003.66 99  000000.00 175357.1 
 10  2.00  54497.11 -0001.71 99  000000.00 175359.2 
 10  2.50  54511.58  0003.28 99  000000.00 175401.0 
 10  3.00  54522.16  0004.82 99  000000.00 175402.9 
 10  3.50  54531.13  0008.68 99  000000.00 175404.8 
 10  4.00  54535.19  0006.99 99  000000.00 175406.6 
 10  4.00  54535.24  0006.71 99  000000.00 175407.9 
 10  4.00  54534.20  0006.71 99  000000.00 175409.4 
 10  4.50  54538.69  0007.63 99  000000.00 175411.3 
 10  5.00  54542.90  0008.50 99  000000.00 175413.1 
 10  5.50  54541.84  0006.06 99  000000.00 175414.8 
 10  6.00  54540.49  0002.99 99  000000.00 175416.6 
 10  6.50  54540.30  0002.25 99  000000.00 175418.1 
 10  7.00  54542.68  0003.72 99  000000.00 175419.8 
 10  7.50  54543.34  0005.18 99  000000.00 175421.6 
 10  8.00  54543.70  0005.89 99  000000.00 175423.5 
 10  8.00  54545.29  0005.01 99  000000.00 175446.7 
 10  8.00  54545.70  0005.40 99  000000.00 175448.3 
 10  8.50  54546.86  0007.75 99  000000.00 175450.9 
 10  9.00  54547.29  0010.59 99  000000.00 175452.6 
 10  9.50  54543.97  0008.16 99  000000.00 175454.2 
 10  10.00  54536.43  0003.39 99  000000.00 175455.9 
 10  10.50  54531.65  0001.51 99  000000.00 175457.6 
 10  11.00  54528.30  0002.25 99  000000.00 175459.7 
 10  11.50  54520.29  0000.28 99  000000.00 175501.4 
 10  12.00  54505.33 -0007.96 99  000000.00 175503.2 
 10  12.50  54497.48 -0009.39 99  000000.00 175504.9 
 10  12.50  54497.07 -0009.87 99  000000.00 175506.2 
 10  12.50  54496.75 -0009.64 99  000000.00 175507.6 
 10  13.00  54494.48 -0007.55 99  000000.00 175509.8 
 10  13.50  54494.71 -0002.65 99  000000.00 175511.7 
 10  14.00  54497.40  0001.76 99  000000.00 175514.2 
 10  14.50  54499.21  0000.63 99  000000.00 175515.9 
 10  15.00  54506.39  0003.67 99  000000.00 175517.6 
 10  15.50  54515.82  0005.75 99  000000.00 175519.4 
 10  15.50  54515.93  0006.38 99  000000.00 175520.8 
 10  15.50  54515.89  0006.90 99  000000.00 175522.1 
 11  15.50  54481.21  0001.28 99  000000.00 175737.1 
 11  15.50  54481.36  0001.47 99  000000.00 175738.5 
 11  15.50  54481.32  0001.60 99  000000.00 175739.9 
 11  15.00  54461.82 -0003.00 99  000000.00 175743.1 
 11  14.50  54422.37 -0016.02 99  000000.00 175746.5 
 11  14.00  54386.99 -0026.94 99  000000.00 175748.3 
 11  13.50  54371.44 -0053.44 99  000000.00 175750.1 
 11  13.00  54395.31 -0037.75 99  000000.00 175752.1 
 11  12.50  54418.44 -0041.31 99  000000.00 175753.8 
 11  12.00  54459.82 -0026.40 99  000000.00 175755.9 
 11  11.50  54489.28 -0015.66 99  000000.00 175759.1 
 11  11.50  54489.11 -0015.61 99  000000.00 175800.6 
 11  11.50  54489.33 -0015.75 99  000000.00 175801.9 
 11  11.00  54504.31 -0009.93 99  000000.00 175804.1 
 11  10.50  54518.99 -0005.67 99  000000.00 175806.2 
 11  10.00  54528.22 -0005.06 99  000000.00 175808.3 
 11  9.50  54526.98 -0006.44 99  000000.00 175809.8 
 11  9.00  54537.34  0000.08 99  000000.00 175811.8 
 11  8.50  54543.68  0002.89 99  000000.00 175813.9 
 11  8.00  54545.70  0003.19 99  000000.00 175815.9 
 11  7.50  54545.57  0003.64 99  000000.00 175817.5 
 11  7.00  54546.96  0004.26 99  000000.00 175819.5 
 11  7.00  54546.72  0005.15 99  000000.00 175820.9 
 11  7.00  54546.69  0005.12 99  000000.00 175822.3 
 11  7.00  54546.32  0005.13 99  000000.00 175823.6 
 11  6.50  54544.63  0003.65 99  000000.00 175825.8 
 11  6.00  54544.28  0003.39 99  000000.00 175827.5 
 11  5.50  54545.03  0006.06 99  000000.00 175829.0 
 11  5.00  54533.96 -0002.70 99  000000.00 175830.7 
 11  4.50  54534.80  0000.95 99  000000.00 175832.3 
 11  4.00  54533.90  0004.76 99  000000.00 175833.9 
 11  3.50  54525.44  0002.87 99  000000.00 175835.5 
 11  3.00  54507.41 -0005.68 99  000000.00 175837.3 
 11  2.50  54489.01 -0013.46 99  000000.00 175838.8 
 11  2.00  54470.36 -0014.77 99  000000.00 175844.9 
 11  1.50  54448.78 -0014.50 99  000000.00 175846.5 
 11  1.00  54410.78 -0020.72 99  000000.00 175848.1 
 11  0.50  54356.13 -0046.87 99  000000.00 175849.6 
 11  0.00  54284.12 -0079.88 99  000000.00 175851.0 
 11  0.00  54284.97 -0082.99 99  000000.00 175852.4 
 11  0.00  54285.61 -0084.18 99  000000.00 175853.8 
 11 -0.50  54241.53 -0101.40 99  000000.00 175855.6 
 11 -0.50  54240.80 -0104.05 99  000000.00 175857.0 
 12 -0.50  53652.92 -0539.53 39  000000.00 175923.9 
 12 -0.50  53653.26 -0539.09 39  000000.00 175925.2 
 12 -0.50  53652.58 -0540.85 39  000000.00 175926.6 
 12  0.00  53774.12 -0421.57 29  000000.00 175935.1 
 12  0.50  54154.71 -0153.09 49  000000.00 175948.5 
 12  1.00  54307.86 -0057.51 99  000000.00 175950.9 
 12  1.50  54405.64 -0018.64 99  000000.00 175952.9 
 12  2.00  54444.31 -0017.80 99  000000.00 175954.8 
 12  2.50  54471.74 -0017.22 99  000000.00 175956.6 
 12  3.00  54501.56 -0002.47 99  000000.00 175958.3 
 12  3.50  54524.81  0008.08 99  000000.00 175959.9 
 12  4.00  54532.13  0008.51 99  000000.00 180001.6 
 12  4.50  54533.69  0006.19 99  000000.00 180003.2 
 12  5.00  54530.57 -0001.05 99  000000.00 180004.9 
 12  5.50  54532.31 -0001.74 99  000000.00 180006.5 
 12  6.00  54531.86 -0002.85 99  000000.00 180008.1 
 12  6.50  54538.36  0001.54 99  000000.00 180009.8 
 12  7.00  54546.51  0010.89 99  000000.00 180012.9 
 12  7.50  54547.80  0010.32 99  000000.00 180015.2 
 12  8.00  54542.48  0006.28 99  000000.00 180017.4 
 12  8.00  54542.30  0006.37 99  000000.00 180018.8 
 12  8.00  54542.52  0006.69 99  000000.00 180020.2 
 12  8.00  54542.82  0006.49 99  000000.00 180021.5 
 12  8.50  54534.93 -0000.25 99  000000.00 180023.1 
 12  9.00  54527.87 -0005.58 99  000000.00 180024.7 
 12  9.50  54520.58 -0008.62 99  000000.00 180026.5 
 12  10.00  54515.97 -0009.35 99  000000.00 180028.3 
 12  10.50  54510.02 -0009.65 99  000000.00 180030.2 
 12  11.00  54485.62 -0021.16 99  000000.00 180031.8 
 12  11.50  54446.78 -0044.89 99  000000.00 180033.4 
 12  12.00  54365.30 -0103.06 99  000000.00 180035.2 
 12  12.50  54207.33 -0195.29 99  000000.00 180037.3 
 12  13.00  54101.47 -0218.72 79  000000.00 180040.9 
 12  13.50  54118.16 -0181.79 79  000000.00 180043.6 
 12  13.50  54110.43 -0172.44 79  000000.00 180045.2 
 12  13.50  54111.03 -0170.82 79  000000.00 180046.8 
 12  14.00  54156.63 -0101.99 69  000000.00 180050.6 
 13  14.00  53393.41 -0070.20 19  000000.00 180101.1 
 13  14.00  53398.36 -0094.75 19  000000.00 180102.7 
 13  14.00  53397.28 -0101.57 19  000000.00 180104.2 
 13  14.00  53432.08 -0245.24 19  000000.00 180106.1 
 13  14.00  53425.09 -0212.56 19  000000.00 180108.5 
 13  14.00  53427.27 -0218.40 19  000000.00 180109.9 
 13  14.00  53426.35 -0218.33 19  000000.00 180111.0 
 13  13.50  00000.00  0000.00 00  000000.00 180116.9 
 13  13.00  54237.28 -0261.36 59  000000.00 180127.6 
 13  12.50  54234.29 -0265.95 59  000000.00 180129.3 
 13  12.50  53886.63 -0690.95 49  000000.00 180149.5 
 13  12.50  53888.80 -0683.31 59  000000.00 180150.5 
 13  12.50  53887.96 -0685.78 59  000000.00 180151.4 
 13  12.50  53892.15 -0678.18 59  000000.00 180152.3 
 13  12.50  53893.83 -0677.60 59  000000.00 180153.0 
 13  12.00  54238.09 -0256.99 99  000000.00 180155.2 
 13  11.50  54238.38 -0256.97 99  000000.00 180156.5 
 13  11.50  54389.58 -0111.18 99  000000.00 180200.1 
 13  11.50  54390.87 -0109.22 99  000000.00 180201.4 
 13  11.50  54390.64 -0109.56 99  000000.00 180202.9 
 13  11.50  54389.70 -0110.32 99  000000.00 180204.2 
 13  11.00  54464.04 -0044.66 99  000000.00 180206.9 
 13  10.50  54497.72 -0020.38 99  000000.00 180209.4 
 13  10.00  54511.72 -0014.78 99  000000.00 180211.5 
 13  9.50  54517.96 -0012.22 99  000000.00 180214.0 
 13  9.00  54531.58 -0001.47 99  000000.00 180216.5 
 13  8.50  54530.19 -0004.75 99  000000.00 180219.1 
 13  8.00  54533.23 -0002.73 99  000000.00 180221.8 
 13  8.00  54534.32 -0002.57 99  000000.00 180223.5 
 13  8.00  54534.40 -0002.65 99  000000.00 180224.9 
 13  7.50  54533.16 -0006.14 99  000000.00 180227.1 
 13  7.00  54531.60 -0008.53 99  000000.00 180229.3 
 13  6.50  54533.62 -0006.36 99  000000.00 180231.4 
 13  6.00  54533.83 -0004.29 99  000000.00 180233.4 
 13  5.50  54534.57 -0003.02 99  000000.00 180235.4 
 13  5.00  54536.85  0000.41 99  000000.00 180237.4 
 13  4.50  54535.02  0002.29 99  000000.00 180239.6 
 13  4.00  54527.85  0000.61 99  000000.00 180241.4 
 13  3.50  54520.62 -0001.06 99  000000.00 180243.4 
 13  3.00  54503.34 -0005.75 99  000000.00 180245.5 
 13  2.50  54485.33 -0008.61 99  000000.00 180247.8 
 13  2.00  54451.34 -0018.40 99  000000.00 180250.0 
 13  1.50  54395.74 -0033.77 99  000000.00 180252.7 
 13  1.50  54388.61 -0027.22 99  000000.00 180257.2 
 13  1.00  54202.60 -0167.17 39  000000.00 180259.5 
 13  0.50  53842.04 -0464.61 19  000000.00 180301.9 
 13  0.00  52759.56 -1524.54 19  000000.00 180304.8 
 13  0.00  52750.27 -1559.52 19  000000.00 180306.9 
 13  0.00  52758.69 -1545.01 19  000000.00 180308.3 
 7 -0.50  54541.38  0009.02 99  000000.00 180404.9 
 7 -0.50  54541.29  0008.90 99  000000.00 180406.7 
 7 -0.50  54541.26  0008.88 99  000000.00 180408.1 
 7 -0.50  54541.22  0008.94 99  000000.00 180409.5 
 7 -0.50  54541.23  0009.00 99  000000.00 180410.9 
 7 -0.50  54541.27  0008.97 99  000000.00 180412.3 
 7 -0.50  54541.26  0008.99 99  000000.00 180413.7 
 7 -0.50  54541.07  0009.25 99  000000.00 180415.1 
 8  13.50  54550.77  0011.07 99  000000.00 180509.5 
 8  13.50  54550.57  0011.08 99  000000.00 180511.9 
 8  13.50  54550.36  0010.99 99  000000.00 180513.4 
 8  13.50  54550.33  0010.99 99  000000.00 180514.8 
 8  13.50  54550.33  0011.04 99  000000.00 180516.2 
 8  13.50  54550.42  0011.05 99  000000.00 180517.6 
