# Supplementary material for: Gradient magnetometer dataset and MATLAB numerical code for simulating buried firearms at a controlled field site
Source: Data Brief. 2020 Jul 21;31:106050. doi: 10.1016/j.dib.2020.106050 (PMC7393520; doi:10.1016/j.dib.2020.106050)
Supplement: Supplementary file 1 [file mmc1.zip › data/20120608/dataset.stn.txt]

*  0 008 155203    0 545359
*  0 008 155233    1 545351
*  0 008 155303    2 545355
*  0 008 155333    3 545357
*  0 008 155403    4 545361
*  0 008 155433    5 545359
*  0 008 155503    6 545361
*  0 008 155533    7 545365
*  0 008 155603    8 545361
*  0 008 155633    9 545365
*  0 008 155703   10 545365
*  0 008 155733   11 545369
*  0 008 155803   12 545366
*  0 008 155833   13 545362
*  0 008 155903   14 545361
*  0 008 155933   15 545363
*  0 008 160003   16 545363
*  0 008 160033   17 545361
*  0 008 160103   18 545361
*  0 008 160133   19 545358
*  0 008 160203   20 545357
*  0 008 160233   21 545358
*  0 008 160303   22 545357
*  0 008 160333   23 545362
*  0 008 160403   24 545367
*  0 008 160433   25 545365
*  0 008 160503   26 545361
*  0 008 160533   27 545366
*  0 008 160603   28 545366
*  0 008 160633   29 545366
*  0 008 160703   30 545365
*  0 008 160733   31 545368
*  0 008 160803   32 545367
*  0 008 160833   33 545369
*  0 008 160903   34 545369
*  0 008 160933   35 545364
*  0 008 161003   36 545367
*  0 008 161033   37 545364
*  0 008 161103   38 545363
*  0 008 161133   39 545368
*  0 008 161203   40 545371
*  0 008 161233   41 545370
*  0 008 161303   42 545368
*  0 008 161333   43 545367
*  0 008 161403   44 545369
*  0 008 161433   45 545373
*  0 008 161503   46 545367
*  0 008 161533   47 545366
*  0 008 161603   48 545375
*  0 008 161633   49 545375
*  0 008 161703   50 545372
*  0 008 161733   51 545373
*  0 008 161803   52 545372
*  0 008 161833   53 545374
*  0 008 161903   54 545372
*  0 008 161933   55 545376
*  0 008 162003   56 545368
*  0 008 162033   57 545369
*  0 008 162103   58 545366
*  0 008 162133   59 545366
*  0 008 162203   60 545373
*  0 008 162233   61 545373
*  0 008 162303   62 545371
*  0 008 162333   63 545373
*  0 008 162403   64 545376
*  0 008 162433   65 545375
*  0 008 162503   66 545375
*  0 008 162533   67 545378
*  0 008 162603   68 545380
*  0 008 162633   69 545378
*  0 008 162703   70 545383
*  0 008 162733   71 545388
*  0 008 162803   72 545387
*  0 008 162833   73 545386
*  0 008 162903   74 545383
*  0 008 162933   75 545390
*  0 008 163003   76 545385
*  0 008 163033   77 545385
*  0 008 163103   78 545388
*  0 008 163133   79 545391
*  0 008 163203   80 545391
*  0 008 163233   81 545392
*  0 008 163303   82 545389
*  0 008 163333   83 545386
*  0 008 163403   84 545390
*  0 008 163433   85 545393
*  0 008 163503   86 545392
*  0 008 163533   87 545394
*  0 008 163603   88 545391
*  0 008 163633   89 545397
*  0 008 163703   90 545398
*  0 008 163733   91 545395
*  0 008 163803   92 545401
*  0 008 163833   93 545403
*  0 008 163903   94 545407
*  0 008 163933   95 545408
*  0 008 164003   96 545407
*  0 008 164033   97 545407
*  0 008 164103   98 545412
*  0 008 164133   99 545410
*  0 008 164203  100 545417
*  0 008 164233  101 545417
*  0 008 164303  102 545417
*  0 008 164333  103 545411
*  0 008 164403  104 545414
*  0 008 164433  105 545417
*  0 008 164503  106 545419
*  0 008 164533  107 545415
*  0 008 164603  108 545418
*  0 008 164633  109 545417
*  0 008 164703  110 545413
*  0 008 164733  111 545419
*  0 008 164803  112 545420
*  0 008 164833  113 545422
*  0 008 164903  114 545430
*  0 008 164933  115 545430
*  0 008 165003  116 545433
*  0 008 165033  117 545430
*  0 008 165103  118 545437
*  0 008 165133  119 545435
*  0 008 165203  120 545436
*  0 008 165233  121 545442
*  0 008 165303  122 545441
*  0 008 165333  123 545442
*  0 008 165403  124 545444
*  0 008 165433  125 545444
*  0 008 165503  126 545448
*  0 008 165533  127 545446
*  0 008 165603  128 545447
*  0 008 165633  129 545451
*  0 008 165703  130 545454
*  0 008 165733  131 545455
*  0 008 165803  132 545453
*  0 008 165833  133 545454
*  0 008 165903  134 545451
*  0 008 165933  135 545450
*  0 008 170003  136 545453
*  0 008 170033  137 545445
*  0 008 170103  138 545450
*  0 008 170133  139 545449
*  0 008 170203  140 545444
*  0 008 170233  141 545441
*  0 008 170303  142 545439
*  0 008 170333  143 545437
*  0 008 170403  144 545433
*  0 008 170433  145 545430
*  0 008 170503  146 545429
*  0 008 170533  147 545430
*  0 008 170603  148 545425
*  0 008 170633  149 545429
*  0 008 170703  150 545430
*  0 008 170733  151 545432
*  0 008 170803  152 545432
*  0 008 170833  153 545435
*  0 008 170903  154 545449
*  0 008 170933  155 545436
*  0 008 171003  156 545441
*  0 008 171033  157 545437
*  0 008 171103  158 545442
*  0 008 171133  159 545443
*  0 008 171203  160 545439
*  0 008 171233  161 545445
*  0 008 171303  162 545449
*  0 008 171333  163 545444
*  0 008 171403  164 545449
*  0 008 171433  165 545449
*  0 008 171503  166 545446
*  0 008 171533  167 545444
*  0 008 171603  168 545443
*  0 008 171633  169 545445
*  0 008 171703  170 545449
*  0 008 171733  171 545449
*  0 008 171803  172 545447
*  0 008 171833  173 545447
*  0 008 171903  174 545451
*  0 008 171933  175 545453
*  0 008 172003  176 545452
*  0 008 172033  177 545450
*  0 008 172103  178 545457
*  0 008 172133  179 545462
*  0 008 172203  180 545460
*  0 008 172233  181 545460
*  0 008 172303  182 545464
*  0 008 172333  183 545461
*  0 008 172403  184 545459
*  0 008 172433  185 545458
*  0 008 172503  186 545454
*  0 008 172533  187 545457
*  0 008 172603  188 545461
*  0 008 172633  189 545464
*  0 008 172703  190 545460
*  0 008 172733  191 545458
*  0 008 172803  192 545459
*  0 008 172833  193 545461
*  0 008 172903  194 545462
*  0 008 172933  195 545460
*  0 008 173003  196 545464
*  0 008 173033  197 545463
*  0 008 173103  198 545463
*  0 008 173133  199 545466
*  0 008 173203  200 545464
*  0 008 173233  201 545463
*  0 008 173303  202 545463
*  0 008 173333  203 545462
*  0 008 173403  204 545467
*  0 008 173433  205 545470
*  0 008 173503  206 545468
*  0 008 173533  207 545470
*  0 008 173603  208 545474
*  0 008 173633  209 545477
*  0 008 173703  210 545478
*  0 008 173733  211 545476
*  0 008 173803  212 545475
*  0 008 173833  213 545477
*  0 008 173903  214 545479
*  0 008 173933  215 545477
*  0 008 174003  216 545475
*  0 008 174033  217 545474
*  0 008 174103  218 545476
*  0 008 174133  219 545478
*  0 008 174203  220 545484
*  0 008 174233  221 545479
*  0 008 174303  222 545477
*  0 008 174333  223 545478
*  0 008 174403  224 545483
*  0 008 174433  225 545485
*  0 008 174503  226 545483
*  0 008 174533  227 545485
*  0 008 174603  228 545488
*  0 008 174633  229 545485
*  0 008 174703  230 545491
*  0 008 174733  231 545489
*  0 008 174803  232 545490
*  0 008 174833  233 545491
*  0 008 174903  234 545493
*  0 008 174933  235 545492
*  0 008 175003  236 545500
*  0 008 175033  237 545496
*  0 008 175103  238 545492
*  0 008 175133  239 545493
*  0 008 175203  240 545494
*  0 008 175233  241 545496
*  0 008 175303  242 545490
*  0 008 175333  243 545488
*  0 008 175403  244 545495
*  0 008 175433  245 545499
*  0 008 175503  246 545497
*  0 008 175533  247 545498
*  0 008 175603  248 545501
*  0 008 175633  249 545501
*  0 008 175703  250 545502
*  0 008 175733  251 545504
*  0 008 175803  252 545505
*  0 008 175833  253 545503
*  0 008 175903  254 545505
*  0 008 175933  255 545506
*  0 008 180003  256 545503
*  0 008 180033  257 545499
*  0 008 180103  258 545502
*  0 008 180133  259 545500
*  0 008 180203  260 545507
*  0 008 180233  261 545509
*  0 008 180303  262 545507
*  0 008 180333  263 545509
*  0 008 180403  264 545510
*  0 008 180433  265 545511
*  0 008 180503  266 545515
*  0 008 180533  267 545517
*  0 008 180603  268 545512
*  0 008 180633  269 545518
*  0 008 180703  270 545513
*  0 008 180733  271 545515
*  0 008 180803  272 545516
*  0 008 180833  273 545514
*  0 008 180903  274 545521
*  0 008 180933  275 545518
*  0 008 181003  276 545519
*  0 008 181033  277 545523
*  0 008 181103  278 545521
*  0 008 181133  279 545522
*  0 008 181203  280 545521
*  0 008 181233  281 545522
*  0 008 181303  282 545517
*  0 008 181333  283 545521
*  0 008 181403  284 545525
*  0 008 181433  285 545520
*  0 008 181503  286 545527
*  0 008 181533  287 545526
*  0 008 181603  288 545523
*  0 008 181633  289 545529
*  0 008 181703  290 545532
*  0 008 181733  291 545530
*  0 008 181803  292 545536
*  0 008 181833  293 545534
*  0 008 181903  294 545534
*  0 008 181933  295 545536
*  0 008 182003  296 545535
*  0 008 182033  297 545530
*  0 008 182103  298 545534
*  0 008 182133  299 545534
*  0 008 182203  300 545534
*  0 008 182233  301 545531
*  0 008 182303  302 545537
*  0 008 182333  303 545537
*  0 008 182403  304 545532
*  0 008 182433  305 545534
*  0 008 182503  306 545536
*  0 008 182533  307 545535
*  0 008 182603  308 545536
*  0 008 182633  309 545536
*  0 008 182703  310 545534
*  0 008 182733  311 545539
*  0 008 182803  312 545542
*  0 008 182833  313 545538
*  0 008 182903  314 545541
*  0 008 182933  315 545543
*  0 008 183003  316 545546
*  0 008 183033  317 545549
*  0 008 183103  318 545546
*  0 008 183133  319 545547
*  0 008 183203  320 545547
*  0 008 183233  321 545547
*  0 008 183303  322 545546
*  0 008 183333  323 545552
*  0 008 183403  324 545554
*  0 008 183433  325 545548
*  0 008 183503  326 545551
*  0 008 183533  327 545553
*  0 008 183603  328 545557
*  0 008 183633  329 545560
*  0 008 183703  330 545563
*  0 008 183733  331 545562
*  0 008 183803  332 545564
*  0 008 183833  333 545567
*  0 008 183903  334 545576
*  0 008 183933  335 545580
*  0 008 184003  336 545574
*  0 008 184033  337 545577
*  0 008 184103  338 545576
*  0 008 184133  339 545580
*  0 008 184203  340 545579
*  0 008 184233  341 545578
*  0 008 184303  342 545575
*  0 008 184333  343 545572
*  0 008 184403  344 545570
*  0 008 184433  345 545577
*  0 008 184503  346 545582
*  0 008 184533  347 545573
*  0 008 184603  348 545566
*  0 008 184633  349 545562
*  0 008 184703  350 545566
*  0 008 184733  351 545559
*  0 008 184803  352 545552
*  0 008 184833  353 545556
*  0 008 184903  354 545558
*  0 008 184933  355 545558
*  0 008 185003  356 545557
*  0 008 185033  357 545561
*  0 008 185103  358 545565
*  0 008 185133  359 545565
*  0 008 185203  360 545565
*  0 008 185233  361 545572
*  0 008 185303  362 545577
*  0 008 185333  363 545577
*  0 008 185403  364 545575
*  0 008 185433  365 545573
*  0 008 185503  366 545577
*  0 008 185533  367 545582
*  0 008 185603  368 545583
*  0 008 185633  369 545580
*  0 008 185703  370 545580
*  0 008 185733  371 545584
*  0 008 185803  372 545596
*  0 008 185833  373 545603
*  0 008 185903  374 545613
*  0 008 185933  375 545616
*  0 008 190003  376 545625
*  0 008 190033  377 545635
*  0 008 190103  378 545639
*  0 008 190133  379 545643
*  0 008 190203  380 545647
*  0 008 190233  381 545655
*  0 008 190303  382 545653
*  0 008 190333  383 545652
*  0 008 190403  384 545659
*  0 008 190433  385 545659
*  0 008 190503  386 545664
*  0 008 190533  387 545662
*  0 008 190603  388 545658
*  0 008 190633  389 545668
*  0 008 190703  390 545666
*  0 008 190733  391 545675
*  0 008 190803  392 545685
*  0 008 190833  393 545688
*  0 008 190903  394 545688
*  0 008 190933  395 545691
*  0 008 191003  396 545694
*  0 008 191033  397 545684
*  0 008 191103  398 545676
*  0 008 191133  399 545668
*  0 008 191203  400 545658
*  0 008 191233  401 545651
*  0 008 191303  402 545654
*  0 008 191333  403 545652
*  0 008 191403  404 545656
*  0 008 191433  405 545659
*  0 008 191503  406 545661
*  0 008 191533  407 545662
*  0 008 191603  408 545660
*  0 008 191633  409 545656
*  0 008 191703  410 545655
*  0 008 191733  411 545654
*  0 008 191803  412 545657
*  0 008 191833  413 545658
*  0 008 191903  414 545652
*  0 008 191933  415 545640
*  0 008 192003  416 545641
*  0 008 192033  417 545635
*  0 008 192103  418 545632
*  0 008 192133  419 545631
*  0 008 192203  420 545632
*  0 008 192233  421 545634
*  0 008 192303  422 545629
*  0 008 192333  423 545630
*  0 008 192403  424 545628
*  0 008 192433  425 545626
*  0 008 192503  426 545626
*  0 008 192533  427 545625
*  0 008 192603  428 545620
*  0 008 192633  429 545618
*  0 008 192703  430 545615
*  0 008 192733  431 545617
*  0 008 192803  432 545612
*  0 008 192833  433 545612
*  0 008 192903  434 545612
*  0 008 192933  435 545615
*  0 008 193003  436 545612
*  0 008 193033  437 545612
*  0 008 193103  438 545610
*  0 008 193133  439 545610
*  0 008 193203  440 545612
*  0 008 193233  441 545612
*  0 008 193303  442 545610
*  0 008 193333  443 545609
*  0 008 193403  444 545608
*  0 008 193433  445 545608
*  0 008 193503  446 545613
*  0 008 193533  447 545618
*  0 008 193603  448 545620
*  0 008 193633  449 545618
*  0 008 193703  450 545618
*  0 008 193733  451 545616
*  0 008 193803  452 545617
*  0 008 193833  453 545616
*  0 008 193903  454 545617
*  0 008 193933  455 545619
*  0 008 194003  456 545619
*  0 008 194033  457 545622
*  0 008 194103  458 545624
*  0 008 194133  459 545626
*  0 008 194203  460 545627
*  0 008 194233  461 545623
*  0 008 194303  462 545620
*  0 008 194333  463 545622
*  0 008 194403  464 545622
*  0 008 194433  465 545627
*  0 008 194503  466 545633
*  0 008 194533  467 545639
*  0 008 194603  468 545649
*  0 008 194633  469 545654
*  0 008 194703  470 545655
*  0 008 194733  471 545660
*  0 008 194803  472 545661
*  0 008 194833  473 545647
*  0 008 194903  474 545635
*  0 008 194933  475 545620
*  0 008 195003  476 545606
*  0 008 195033  477 545600
*  0 008 195103  478 545592
*  0 008 195133  479 545594
*  0 008 195203  480 545602
*  0 008 195233  481 545610
*  0 008 195303  482 545614
*  0 008 195333  483 545625
*  0 008 195403  484 545631
*  0 008 195433  485 545625
