# Supplementary material for: Gradient magnetometer dataset and MATLAB numerical code for simulating buried firearms at a controlled field site
Source: Data Brief. 2020 Jul 21;31:106050. doi: 10.1016/j.dib.2020.106050 (PMC7393520; doi:10.1016/j.dib.2020.106050)
Supplement: Supplementary file 1 [file mmc1.zip › data/20120823/03opp23a.b.txt]

/Gem Systems GSM-19GW 9033132 v7.0 23 I 2009 M ew5fpl.v7s                         
/ID 1 file 03opp23a.b   23VIII12
/datum  57000.00
/
/time nT sq 
133442.0  54517.17 99 
133452.0  54517.03 99 
133502.0  54516.88 99 
133512.0  54516.66 99 
133522.0  54516.63 99 
133532.0  54516.71 99 
133542.0  54516.82 99 
133552.0  54516.83 99 
133602.0  54516.68 99 
133612.0  54516.51 99 
133622.0  54516.40 99 
133632.0  54516.47 99 
133642.0  54516.50 99 
133652.0  54516.52 99 
133702.0  54516.44 99 
133712.0  54516.30 99 
133722.0  54516.12 99 
133732.0  54516.13 99 
133742.0  54516.09 99 
133752.0  54516.15 99 
133802.0  54515.98 99 
133812.0  54515.97 99 
133822.0  54515.82 99 
133832.0  54515.80 99 
133842.0  54515.84 99 
133852.0  54515.85 99 
133902.0  54515.93 99 
133912.0  54516.00 99 
133922.0  54516.09 99 
133932.0  54516.09 99 
133942.0  54516.12 99 
133952.0  54516.20 99 
134002.0  54516.22 99 
134012.0  54516.18 99 
134022.0  54516.28 99 
134032.0  54516.29 99 
134042.0  54516.32 99 
134052.0  54516.30 99 
134102.0  54516.41 99 
134112.0  54516.40 99 
134122.0  54516.43 99 
134132.0  54516.43 99 
134142.0  54516.38 99 
134152.0  54516.43 99 
134202.0  54516.57 99 
134212.0  54516.69 99 
134222.0  54516.82 99 
134232.0  54516.84 99 
134242.0  54516.68 99 
134252.0  54516.64 99 
134302.0  54516.45 99 
134312.0  54516.50 99 
134322.0  54516.62 99 
134332.0  54516.84 99 
134342.0  54515.00 99 
134352.0  54516.32 59 
134402.0  54516.41 59 
134412.0  54516.58 59 
134422.0  54518.23 59 
134432.0  54517.07 99 
134442.0  54517.05 99 
134452.0  54517.03 99 
134502.0  54516.92 99 
134512.0  54516.91 99 
134522.0  54516.92 99 
134532.0  54516.98 99 
134542.0  54517.06 99 
134552.0  54517.12 99 
134602.0  54517.08 99 
134612.0  54516.99 99 
134622.0  54516.87 99 
134632.0  54516.90 99 
134642.0  54516.94 99 
134652.0  54516.92 99 
134702.0  54516.83 99 
134712.0  54516.66 99 
134722.0  54516.58 99 
134732.0  54516.62 99 
134742.0  54516.73 99 
134752.0  54516.75 99 
134802.0  54516.64 99 
134812.0  54516.47 99 
134822.0  54516.32 99 
134832.0  54516.17 99 
134842.0  54516.04 99 
134852.0  54516.02 99 
134902.0  54515.97 99 
134912.0  54515.97 99 
134922.0  54515.95 99 
134932.0  54515.97 99 
134942.0  54516.00 99 
134952.0  54516.04 99 
135002.0  54516.09 99 
135012.0  54516.12 99 
135022.0  54516.12 99 
135032.0  54516.04 99 
135042.0  54515.99 99 
135052.0  54515.98 99 
135102.0  54515.83 99 
135112.0  54515.66 99 
135122.0  54515.75 99 
135132.0  54515.84 99 
135142.0  54515.90 99 
135152.0  54515.84 99 
135202.0  54515.66 99 
135212.0  54515.41 99 
135222.0  54515.26 99 
135232.0  54515.18 99 
135242.0  54515.21 99 
135252.0  54515.20 99 
135302.0  54515.17 99 
135312.0  54515.09 99 
135322.0  54515.15 99 
135332.0  54515.34 99 
135342.0  54515.53 99 
135352.0  54515.50 99 
135402.0  54515.44 99 
135412.0  54515.31 99 
135422.0  54515.23 99 
135432.0  54515.43 99 
135442.0  54515.59 99 
135452.0  54515.60 99 
135502.0  54515.58 99 
135512.0  54515.64 99 
135522.0  54515.91 99 
135532.0  54516.08 99 
135542.0  54516.18 99 
135552.0  54516.13 99 
135602.0  54516.04 99 
135612.0  54516.11 99 
135622.0  54516.25 99 
135632.0  54516.31 99 
135642.0  54516.17 99 
135652.0  54516.10 99 
135702.0  54516.18 99 
135712.0  54516.30 99 
135722.0  54516.36 99 
135732.0  54516.28 99 
135742.0  54515.98 99 
135752.0  54515.72 99 
135802.0  54515.73 99 
135812.0  54515.86 99 
135822.0  54516.02 99 
135832.0  54516.10 99 
135842.0  54515.97 99 
135852.0  54515.84 99 
135902.0  54515.76 99 
135912.0  54515.82 99 
135922.0  54515.94 99 
135932.0  54516.05 99 
135942.0  54516.04 99 
135952.0  54516.02 99 
140002.0  54516.04 99 
140012.0  54516.09 99 
140022.0  54516.16 99 
140032.0  54516.25 99 
140042.0  54516.20 99 
140052.0  54516.19 99 
140102.0  54516.22 99 
140112.0  54516.35 99 
140122.0  54516.46 99 
140132.0  54516.53 99 
140142.0  54516.53 99 
140152.0  54516.53 99 
140202.0  54516.59 99 
140212.0  54516.66 99 
140222.0  54516.61 99 
140232.0  54516.51 99 
140242.0  54516.26 99 
140252.0  54516.24 99 
140302.0  54516.10 99 
140312.0  54516.11 99 
140322.0  54516.19 99 
140332.0  54516.35 99 
140342.0  54516.51 99 
140352.0  54516.49 99 
140402.0  54516.67 99 
140412.0  54516.65 99 
140422.0  54516.55 99 
140432.0  54516.74 99 
140442.0  54516.78 99 
140452.0  54516.76 99 
140502.0  54516.73 99 
140512.0  54516.68 99 
140522.0  54516.72 99 
140532.0  54516.74 99 
140542.0  54516.77 99 
140552.0  54516.85 99 
140602.0  54516.77 99 
140612.0  54516.84 99 
140622.0  54516.96 99 
140632.0  54517.11 99 
140642.0  54517.26 99 
140652.0  54517.29 99 
140702.0  54517.19 99 
140712.0  54517.20 99 
140722.0  54517.12 99 
140732.0  54517.09 99 
140742.0  54517.07 99 
140752.0  54517.01 99 
140802.0  54516.92 99 
140812.0  54516.88 99 
140822.0  54516.83 99 
140832.0  54516.86 99 
140842.0  54516.92 99 
140852.0  54516.95 99 
140902.0  54516.94 99 
140912.0  54516.87 99 
140922.0  54516.90 99 
140932.0  54516.92 99 
140942.0  54516.90 99 
140952.0  54516.87 99 
141002.0  54516.84 99 
141012.0  54516.75 99 
141022.0  54516.71 99 
141032.0  54516.62 99 
141042.0  54516.39 99 
141052.0  54516.36 99 
141102.0  54516.32 99 
141112.0  54516.28 99 
141122.0  54516.21 99 
141132.0  54516.15 99 
141142.0  54516.07 99 
141152.0  54515.97 99 
141202.0  54516.01 99 
141212.0  54515.97 99 
141222.0  54515.96 99 
141232.0  54515.93 99 
141242.0  54515.89 99 
141252.0  54515.92 99 
141302.0  54516.00 99 
141312.0  54516.06 99 
141322.0  54515.95 99 
141332.0  54515.78 99 
141342.0  54515.46 99 
141352.0  54515.23 99 
141402.0  54515.07 99 
141412.0  54514.95 99 
141422.0  54514.91 99 
141432.0  54514.87 99 
141442.0  54514.76 99 
141452.0  54514.61 99 
141502.0  54514.46 99 
141512.0  54514.43 99 
141522.0  54514.59 99 
141532.0  54514.83 99 
141542.0  54514.95 99 
141552.0  54515.02 99 
141602.0  54514.81 99 
141612.0  54514.67 99 
141622.0  54514.53 99 
141632.0  54514.50 99 
141642.0  54514.40 99 
141652.0  54514.28 99 
141702.0  54514.06 99 
141712.0  54513.97 99 
141722.0  54514.04 99 
141732.0  54514.11 99 
141742.0  54514.13 99 
141752.0  54514.10 99 
141802.0  54513.99 99 
141812.0  54513.84 99 
141822.0  54513.71 99 
141832.0  54513.64 99 
141842.0  54513.55 99 
141852.0  54513.35 99 
141902.0  54513.15 99 
141912.0  54513.04 99 
141922.0  54512.84 99 
141932.0  54512.67 99 
141942.0  54512.47 99 
141952.0  54512.40 99 
142002.0  54512.36 99 
142012.0  54512.41 99 
142022.0  54512.46 99 
142032.0  54512.41 99 
142042.0  54512.22 99 
142052.0  54511.97 99 
142102.0  54511.81 99 
142112.0  54511.74 99 
142122.0  54511.77 99 
142132.0  54511.86 99 
142142.0  54511.87 99 
142152.0  54511.82 99 
142202.0  54511.76 99 
142212.0  54511.82 99 
142222.0  54512.00 99 
142232.0  54512.22 99 
142242.0  54512.45 99 
142252.0  54512.43 99 
142302.0  54512.21 99 
142312.0  54511.96 99 
142322.0  54511.85 99 
142332.0  54511.94 99 
142342.0  54512.12 99 
142352.0  54512.23 99 
142402.0  54512.16 99 
142412.0  54512.01 99 
142422.0  54511.94 99 
142432.0  54511.95 99 
142442.0  54511.94 99 
142452.0  54511.86 99 
142502.0  54511.72 99 
142512.0  54511.57 99 
142522.0  54511.47 99 
142532.0  54511.47 99 
142542.0  54511.53 99 
142552.0  54511.41 99 
142602.0  54511.27 99 
142612.0  54511.07 99 
142622.0  54511.02 99 
142632.0  54511.03 99 
142642.0  54511.00 99 
142652.0  54510.98 99 
142702.0  54510.88 99 
142712.0  54510.78 99 
142722.0  54510.76 99 
142732.0  54515.25 99 
142742.0  54520.43 99 
142752.0  54510.82 99 
142802.0  54510.89 99 
142812.0  54510.93 99 
142822.0  54510.95 99 
142832.0  54510.93 99 
142842.0  54510.89 99 
142852.0  54511.05 99 
142902.0  54511.20 99 
142912.0  54511.37 99 
142922.0  54511.45 99 
142932.0  54511.38 99 
142942.0  54511.31 99 
142952.0  54511.21 99 
143002.0  54511.30 99 
143012.0  54511.29 99 
143022.0  54511.24 99 
143032.0  54511.16 99 
143042.0  54511.08 99 
143052.0  54511.01 99 
143102.0  54510.97 99 
143112.0  54510.91 99 
143122.0  54510.91 99 
143132.0  54510.95 99 
143142.0  54511.00 99 
143152.0  54511.19 99 
143202.0  54511.46 99 
143212.0  54511.62 99 
143222.0  54511.84 99 
143232.0  54511.98 99 
143242.0  54512.02 99 
143252.0  54512.07 99 
143302.0  54512.03 99 
143312.0  54512.11 99 
143322.0  54512.26 99 
143332.0  54512.49 99 
143342.0  54512.76 99 
143352.0  54512.86 99 
143402.0  54512.90 99 
143412.0  54512.99 99 
143422.0  54512.94 99 
143432.0  54512.84 99 
143442.0  54512.81 99 
143452.0  54512.88 99 
143502.0  54513.10 99 
143512.0  54513.25 99 
143522.0  54513.48 99 
143532.0  54513.56 99 
143542.0  54513.52 99 
143552.0  54513.39 99 
143602.0  54513.25 99 
143612.0  54513.29 99 
143622.0  54513.36 99 
143632.0  54513.42 99 
143642.0  54513.39 99 
143652.0  54513.37 99 
143702.0  54513.51 99 
143712.0  54513.63 99 
143722.0  54513.74 99 
143732.0  54513.75 99 
143742.0  54513.57 99 
143752.0  54513.56 99 
143802.0  54513.64 99 
143812.0  54513.89 99 
143822.0  54514.08 99 
143832.0  54514.18 99 
143842.0  54514.16 99 
143852.0  54513.98 99 
143902.0  54513.88 99 
143912.0  54513.98 99 
143922.0  54514.06 99 
143932.0  54514.22 99 
143942.0  54514.33 99 
143952.0  54514.35 99 
144002.0  54514.28 99 
144012.0  54514.28 99 
144022.0  54514.32 99 
144032.0  54514.44 99 
144042.0  54514.52 99 
144052.0  54514.61 99 
144102.0  54514.57 99 
144112.0  54514.49 99 
144122.0  54514.38 99 
144132.0  54514.32 99 
144142.0  54514.36 99 
144152.0  54514.50 99 
144202.0  54514.65 99 
144212.0  54514.70 99 
144222.0  54514.65 99 
144232.0  54514.58 99 
144242.0  54514.60 99 
144252.0  54514.67 99 
144302.0  54514.78 99 
144312.0  54514.90 99 
144322.0  54514.93 99 
144332.0  54514.93 99 
144342.0  54514.86 99 
144352.0  54514.83 99 
144402.0  54514.87 99 
144412.0  54514.81 99 
144422.0  54514.71 99 
144432.0  54514.59 99 
144442.0  54514.40 99 
144452.0  54514.30 99 
144502.0  54514.29 99 
144512.0  54514.26 99 
144522.0  54514.14 99 
144532.0  54513.95 99 
144542.0  54513.89 99 
144552.0  54513.91 99 
144602.0  54514.00 99 
144612.0  54514.09 99 
144622.0  54514.08 99 
144632.0  54513.89 99 
144642.0  54513.68 99 
144652.0  54513.50 99 
144702.0  54513.48 99 
144712.0  54513.51 99 
144722.0  54513.52 99 
144732.0  54513.56 99 
144742.0  54513.45 99 
144752.0  54513.41 99 
144802.0  54513.44 99 
144812.0  54513.49 99 
144822.0  54513.51 99 
144832.0  54513.46 99 
144842.0  54513.30 99 
144852.0  54513.13 99 
144902.0  54513.04 99 
144912.0  54513.01 99 
144922.0  54512.96 99 
144932.0  54512.88 99 
144942.0  54512.77 99 
144952.0  54512.66 99 
145002.0  54512.59 99 
145012.0  54512.54 99 
145022.0  54512.54 99 
145032.0  54512.57 99 
145042.0  54512.48 99 
145052.0  54512.36 99 
145102.0  54512.25 99 
145112.0  54512.18 99 
145122.0  54512.19 99 
145132.0  54512.22 99 
145142.0  54512.19 99 
145152.0  54512.23 99 
145202.0  54512.25 99 
145212.0  54512.30 99 
145222.0  54512.29 99 
145232.0  54512.18 99 
145242.0  54512.11 99 
145252.0  54512.07 99 
145302.0  54512.12 99 
145312.0  54512.12 99 
145322.0  54512.13 99 
145332.0  54512.11 99 
145342.0  54511.99 99 
145352.0  54511.93 99 
145402.0  54511.87 99 
145412.0  54511.85 99 
145422.0  54511.84 99 
145432.0  54511.74 99 
145442.0  54511.63 99 
145452.0  54511.55 99 
145502.0  54511.56 99 
145512.0  54511.69 99 
145522.0  54511.84 99 
145532.0  54511.94 99 
145542.0  54511.89 99 
145552.0  54511.76 99 
145602.0  54511.64 99 
145612.0  54511.67 99 
145622.0  54511.88 99 
145632.0  54512.08 99 
145642.0  54512.11 99 
145652.0  54512.05 99 
145702.0  54511.96 99 
145712.0  54511.86 99 
145722.0  54511.85 99 
145732.0  54511.89 99 
145742.0  54512.00 99 
145752.0  54512.10 99 
145802.0  54512.15 99 
145812.0  54512.25 99 
145822.0  54512.32 99 
145832.0  54512.39 99 
145842.0  54512.30 99 
145852.0  54512.23 99 
145902.0  54512.17 99 
145912.0  54512.19 99 
145922.0  54512.32 99 
145932.0  54512.34 99 
145942.0  54512.37 99 
145952.0  54512.28 99 
150002.0  54512.16 99 
150012.0  54512.07 99 
150022.0  54512.02 99 
150032.0  54511.99 99 
150042.0  54511.90 99 
150052.0  54511.78 99 
150102.0  54511.75 99 
150112.0  54511.74 99 
150122.0  54511.74 99 
150132.0  54511.76 99 
150142.0  54511.77 99 
150152.0  54511.78 99 
150202.0  54511.68 99 
150212.0  54511.58 99 
150222.0  54511.38 99 
150232.0  54511.25 99 
150242.0  54511.15 99 
150252.0  54511.16 99 
150302.0  54511.21 99 
150312.0  54511.28 99 
150322.0  54511.28 99 
150332.0  54511.24 99 
150342.0  54511.25 99 
150352.0  54511.29 99 
150402.0  54511.41 99 
150412.0  54511.53 99 
150422.0  54511.46 99 
150432.0  54511.26 99 
150442.0  54510.95 99 
150452.0  54510.78 99 
150502.0  54510.78 99 
150512.0  54510.84 99 
150522.0  54510.75 99 
150532.0  54510.51 99 
150542.0  54510.28 99 
150552.0  54510.07 99 
150602.0  54510.06 99 
150612.0  54510.28 99 
150622.0  54510.46 99 
150632.0  54510.42 99 
150642.0  54510.29 99 
150652.0  54510.19 99 
150702.0  54510.13 99 
150712.0  54510.20 99 
150722.0  54510.31 99 
150732.0  54510.39 99 
150742.0  54510.35 99 
150752.0  54510.21 99 
150802.0  54510.19 99 
150812.0  54510.17 99 
150822.0  54510.19 99 
150832.0  54510.18 99 
150842.0  54510.16 99 
150852.0  54510.24 99 
150902.0  54510.28 99 
150912.0  54510.42 99 
150922.0  54510.54 99 
150932.0  54510.46 99 
150942.0  54510.39 99 
150952.0  54510.25 99 
151002.0  54510.26 99 
151012.0  54510.32 99 
151022.0  54510.44 99 
151032.0  54510.51 99 
151042.0  54510.45 99 
151052.0  54510.34 99 
151102.0  54510.25 99 
151112.0  54510.18 99 
151122.0  54510.15 99 
151132.0  54510.18 99 
151142.0  54510.22 99 
151152.0  54510.26 99 
151202.0  54510.21 99 
151212.0  54510.10 99 
151222.0  54510.06 99 
151232.0  54509.95 99 
151242.0  54510.07 99 
151252.0  54510.25 99 
151302.0  54510.38 99 
151312.0  54510.48 99 
151322.0  54510.45 99 
151332.0  54510.40 99 
151342.0  54510.26 99 
151352.0  54510.21 99 
151402.0  54510.21 99 
151412.0  54510.37 99 
151422.0  54510.43 99 
151432.0  54510.43 99 
151442.0  54510.32 99 
151452.0  54510.25 99 
151502.0  54510.21 99 
151512.0  54510.18 99 
151522.0  54510.22 99 
151532.0  54510.32 99 
151542.0  54510.32 99 
151552.0  54510.27 99 
151602.0  54510.23 99 
151612.0  54510.20 99 
151622.0  54510.19 99 
151632.0  54510.34 99 
151642.0  54510.50 99 
151652.0  54510.71 99 
151702.0  54510.73 99 
151712.0  54510.65 99 
151722.0  54510.54 99 
151732.0  54510.52 99 
151742.0  54510.55 99 
151752.0  54510.48 99 
151802.0  54510.43 99 
151812.0  54510.34 99 
151822.0  54510.26 99 
151832.0  54510.12 99 
151842.0  54509.97 99 
151852.0  54509.92 99 
151902.0  54509.86 99 
151912.0  54509.81 99 
151922.0  54509.86 99 
151932.0  54509.93 99 
151942.0  54509.97 99 
151952.0  54510.03 99 
152002.0  54510.15 99 
152012.0  54510.28 99 
152022.0  54510.35 99 
152032.0  54510.31 99 
152042.0  54510.31 99 
152052.0  54510.23 99 
152102.0  54510.14 99 
152112.0  54510.10 99 
152122.0  54509.97 99 
152132.0  54509.83 99 
152142.0  54509.78 99 
152152.0  54509.69 99 
152202.0  54509.66 99 
152212.0  54509.69 99 
152222.0  54509.65 99 
152232.0  54509.65 99 
152242.0  54509.47 99 
152252.0  54509.53 99 
152302.0  54509.55 99 
152312.0  54509.51 99 
152322.0  54509.57 99 
152332.0  54509.69 99 
152342.0  54509.63 99 
152352.0  54509.57 99 
152402.0  54509.46 99 
152412.0  54509.42 99 
152422.0  54509.38 99 
152432.0  54509.30 99 
152442.0  54509.34 99 
152452.0  54509.38 99 
152502.0  54509.36 99 
152512.0  54509.28 99 
152522.0  54509.18 99 
152532.0  54508.94 99 
152542.0  54508.83 99 
152552.0  54508.89 99 
152602.0  54509.08 99 
152612.0  54509.27 99 
152622.0  54509.36 99 
152632.0  54509.42 99 
152642.0  54509.30 99 
152652.0  54509.11 99 
152702.0  54508.88 99 
152712.0  54508.74 99 
152722.0  54508.67 99 
152732.0  54508.55 99 
152742.0  54508.67 99 
152752.0  54508.92 99 
152802.0  54509.28 99 
152812.0  54509.50 99 
152822.0  54509.47 99 
152832.0  54509.25 99 
152842.0  54509.03 99 
152852.0  54508.84 99 
152902.0  54508.78 99 
152912.0  54508.82 99 
152922.0  54508.61 99 
152932.0  54508.23 99 
152942.0  54507.85 99 
152952.0  54507.49 99 
153002.0  54507.30 99 
153012.0  54507.28 99 
153022.0  54507.15 99 
153032.0  54506.93 99 
153042.0  54506.64 99 
153052.0  54506.26 99 
153102.0  54506.08 99 
153112.0  54505.91 99 
153122.0  54505.74 99 
153132.0  54505.58 99 
153142.0  54505.30 99 
153152.0  54504.99 99 
153202.0  54504.88 99 
153212.0  54504.67 99 
153222.0  54504.57 99 
153232.0  54504.48 99 
153242.0  54504.45 99 
153252.0  54504.42 99 
153302.0  54504.35 99 
153312.0  54504.27 99 
153322.0  54504.03 99 
153332.0  54503.84 99 
153342.0  54503.72 99 
153352.0  54503.59 99 
153402.0  54503.61 99 
153412.0  54503.67 99 
153422.0  54503.60 99 
153432.0  54503.50 99 
153442.0  54503.40 99 
153452.0  54503.41 99 
153502.0  54503.47 99 
153512.0  54503.56 99 
153522.0  54503.65 99 
153532.0  54503.75 99 
153542.0  54503.83 99 
153552.0  54503.96 99 
153602.0  54504.02 99 
153612.0  54504.12 99 
153622.0  54504.37 99 
153632.0  54504.56 99 
153642.0  54504.61 99 
153652.0  54504.58 99 
153702.0  54504.66 99 
153712.0  54504.72 99 
153722.0  54504.97 99 
153732.0  54505.24 99 
153742.0  54505.55 99 
153752.0  54505.84 99 
153802.0  54505.97 99 
153812.0  54506.17 99 
153822.0  54506.35 99 
153832.0  54506.54 99 
153842.0  54506.90 99 
153852.0  54507.18 99 
153902.0  54507.55 99 
153912.0  54507.88 99 
153922.0  54508.16 99 
153932.0  54508.38 99 
153942.0  54508.47 99 
153952.0  54508.59 99 
154002.0  54508.75 99 
154012.0  54509.04 99 
154022.0  54509.22 99 
154032.0  54509.53 99 
154042.0  54509.69 99 
154052.0  54509.88 99 
154102.0  54510.10 99 
154112.0  54510.28 99 
154122.0  54510.53 99 
154132.0  54510.78 99 
154142.0  54511.11 99 
154152.0  54511.30 99 
154202.0  54511.44 99 
154212.0  54511.48 99 
154222.0  54511.57 99 
154232.0  54511.76 99 
154242.0  54511.95 99 
154252.0  54512.17 99 
154302.0  54512.31 99 
154312.0  54512.42 99 
154322.0  54512.66 99 
154332.0  54512.93 99 
154342.0  54513.37 99 
154352.0  54513.90 99 
154402.0  54514.35 99 
154412.0  54514.59 99 
154422.0  54514.63 99 
154432.0  54514.68 99 
154442.0  54514.79 99 
154452.0  54515.15 99 
154502.0  54515.50 99 
154512.0  54515.89 99 
154522.0  54516.16 99 
154532.0  54516.15 99 
154542.0  54516.22 99 
154552.0  54516.35 99 
154602.0  54516.55 99 
154612.0  54516.71 99 
154622.0  54516.75 99 
154632.0  54516.76 99 
154642.0  54516.79 99 
154652.0  54516.91 99 
154702.0  54517.20 99 
154712.0  54517.45 99 
154722.0  54517.62 99 
154732.0  54517.69 99 
154742.0  54517.70 99 
154752.0  54517.62 99 
154802.0  54517.53 99 
154812.0  54517.49 99 
154822.0  54517.50 99 
154832.0  54517.50 99 
154842.0  54517.57 99 
154852.0  54517.63 99 
154902.0  54517.75 99 
154912.0  54517.77 99 
154922.0  54517.68 99 
154932.0  54517.60 99 
154942.0  54517.59 99 
154952.0  54517.72 99 
155002.0  54517.96 99 
155012.0  54518.17 99 
155022.0  54518.30 99 
155032.0  54518.38 99 
155042.0  54518.34 99 
155052.0  54518.36 99 
155102.0  54518.45 99 
155112.0  54518.63 99 
155122.0  54518.74 99 
155132.0  54518.76 99 
155142.0  54518.72 99 
155152.0  54518.69 99 
155202.0  54518.70 99 
155212.0  54518.70 99 
155222.0  54518.74 99 
155232.0  54518.85 99 
155242.0  54518.80 99 
155252.0  54518.83 99 
155302.0  54518.80 99 
155312.0  54518.83 99 
155322.0  54518.86 99 
155332.0  54518.86 99 
155342.0  54518.89 99 
155352.0  54518.86 99 
155402.0  54518.89 99 
155412.0  54518.89 99 
155422.0  54518.87 99 
155432.0  54518.80 99 
155442.0  54518.79 99 
155452.0  54518.82 99 
155502.0  54518.88 99 
155512.0  54518.95 99 
155522.0  54518.99 99 
155532.0  54518.93 99 
155542.0  54518.86 99 
155552.0  54518.79 99 
155602.0  54518.77 99 
155612.0  54518.74 99 
155622.0  54518.75 99 
155632.0  54518.75 99 
155642.0  54518.59 99 
155652.0  54518.43 99 
155702.0  54518.26 99 
155712.0  54518.15 99 
155722.0  54518.07 99 
155732.0  54518.00 99 
155742.0  54517.91 99 
155752.0  54517.79 99 
155802.0  54517.63 99 
155812.0  54517.62 99 
155822.0  54517.56 99 
155832.0  54517.52 99 
155842.0  54517.44 99 
155852.0  54517.33 99 
155902.0  54517.22 99 
155912.0  54517.23 99 
155922.0  54517.27 99 
155932.0  54517.18 99 
155942.0  54517.06 99 
155952.0  54516.83 99 
160002.0  54516.65 99 
160012.0  54516.52 99 
160022.0  54516.48 99 
160032.0  54516.38 99 
160042.0  54516.26 99 
160052.0  54516.18 99 
160102.0  54516.00 99 
160112.0  54515.85 99 
160122.0  54515.77 99 
160132.0  54515.70 99 
160142.0  54515.66 99 
160152.0  54515.59 99 
160202.0  54515.55 99 
160212.0  54515.47 99 
160222.0  54515.43 99 
160232.0  54515.25 99 
160242.0  54515.15 99 
160252.0  54515.09 99 
160302.0  54515.16 99 
160312.0  54515.27 99 
160322.0  54515.23 99 
160332.0  54515.17 99 
160342.0  54515.10 99 
160352.0  54515.07 99 
160402.0  54515.07 99 
160412.0  54515.15 99 
160422.0  54515.22 99 
160432.0  54515.13 99 
160442.0  54514.97 99 
160452.0  54514.79 99 
160502.0  54514.71 99 
160512.0  54514.75 99 
160522.0  54514.70 99 
160532.0  54514.65 99 
160542.0  54514.62 99 
160552.0  54514.56 99 
160602.0  54514.58 99 
160612.0  54514.54 99 
160622.0  54514.47 99 
160632.0  54514.42 99 
160642.0  54514.38 99 
160652.0  54514.39 99 
160702.0  54514.38 99 
160712.0  54514.35 99 
160722.0  54514.26 99 
160732.0  54514.11 99 
160742.0  54513.98 99 
160752.0  54513.85 99 
160802.0  54513.77 99 
160812.0  54513.73 99 
160822.0  54513.63 99 
160832.0  54513.52 99 
160842.0  54513.45 99 
160852.0  54513.43 99 
160902.0  54513.44 99 
160912.0  54513.51 99 
160922.0  54513.51 99 
160932.0  54513.51 99 
160942.0  54513.37 99 
160952.0  54513.17 99 
161002.0  54512.90 99 
161012.0  54512.64 99 
161022.0  54512.55 99 
161032.0  54512.57 99 
161042.0  54512.58 99 
161052.0  54512.53 99 
161102.0  54512.44 99 
161112.0  54512.36 99 
161122.0  54512.24 99 
161132.0  54512.20 99 
161142.0  54512.19 99 
161152.0  54512.21 99 
161202.0  54512.17 99 
161212.0  54512.10 99 
161222.0  54512.05 99 
161232.0  54511.92 99 
161242.0  54511.86 99 
161252.0  54511.80 99 
161302.0  54511.78 99 
161312.0  54511.66 99 
161322.0  54511.60 99 
161332.0  54511.52 99 
161342.0  54511.50 99 
161352.0  54511.53 99 
161402.0  54511.53 99 
161412.0  54511.58 99 
161422.0  54511.67 99 
161432.0  54511.73 99 
161442.0  54511.84 99 
161452.0  54511.99 99 
161502.0  54511.95 99 
161512.0  54511.91 99 
161522.0  54511.74 99 
161532.0  54511.64 99 
161542.0  54511.73 99 
161552.0  54511.89 99 
161602.0  54512.02 99 
161612.0  54512.07 99 
161622.0  54512.01 99 
161632.0  54511.92 99 
161642.0  54511.87 99 
161652.0  54512.07 99 
161702.0  54512.36 99 
161712.0  54512.61 99 
161722.0  54512.84 99 
161732.0  54512.94 99 
161742.0  54512.92 99 
161752.0  54512.87 99 
161802.0  54512.90 99 
161812.0  54513.00 99 
161822.0  54513.12 99 
161832.0  54513.18 99 
161842.0  54513.33 99 
161852.0  54513.41 99 
161902.0  54513.46 99 
161912.0  54513.47 99 
161922.0  54513.48 99 
161932.0  54513.57 99 
161942.0  54513.55 99 
161952.0  54513.63 99 
162002.0  54513.51 99 
162012.0  54513.30 99 
162022.0  54513.19 99 
162032.0  54513.10 99 
162042.0  54513.08 99 
162052.0  54513.22 99 
162102.0  54513.40 99 
162112.0  54513.52 99 
162122.0  54513.53 99 
162132.0  54513.48 99 
162142.0  54513.48 99 
162152.0  54513.58 99 
162202.0  54513.71 99 
162212.0  54513.73 99 
162222.0  54513.64 99 
162232.0  54513.47 99 
162242.0  54513.42 99 
162252.0  54513.48 99 
162302.0  54513.61 99 
162312.0  54513.84 99 
162322.0  54513.92 99 
162332.0  54513.96 99 
162342.0  54513.92 99 
162352.0  54513.96 99 
162402.0  54514.10 99 
162412.0  54514.10 99 
162422.0  54514.11 99 
162432.0  54514.03 99 
162442.0  54513.91 99 
162452.0  54513.77 99 
162502.0  54513.68 99 
162512.0  54513.71 99 
162522.0  54513.72 99 
162532.0  54513.68 99 
162542.0  54513.65 99 
162552.0  54513.52 99 
162602.0  54513.46 99 
162612.0  54513.42 99 
162622.0  54513.42 99 
162632.0  54513.51 99 
162642.0  54513.60 99 
162652.0  54513.74 99 
162702.0  54513.83 99 
162712.0  54513.90 99 
162722.0  54513.94 99 
162732.0  54513.89 99 
162742.0  54513.75 99 
162752.0  54513.55 99 
162802.0  54513.39 99 
162812.0  54513.30 99 
162822.0  54513.29 99 
162832.0  54513.32 99 
162842.0  54513.31 99 
162852.0  54513.31 99 
162902.0  54513.25 99 
162912.0  54513.30 99 
162922.0  54513.34 99 
162932.0  54513.48 99 
162942.0  54513.59 99 
162952.0  54513.56 99 
163002.0  54513.43 99 
163012.0  54513.24 99 
163022.0  54513.08 99 
163032.0  54513.11 99 
163042.0  54513.24 99 
163052.0  54513.40 99 
163102.0  54513.44 99 
163112.0  54513.34 99 
163122.0  54513.31 99 
163132.0  54513.34 99 
163142.0  54513.39 99 
163152.0  54513.50 99 
163202.0  54513.54 99 
163212.0  54513.59 99 
163222.0  54513.68 99 
163232.0  54513.72 99 
163242.0  54513.68 99 
163252.0  54513.67 99 
163302.0  54513.65 99 
163312.0  54513.62 99 
163322.0  54513.62 99 
163332.0  54513.61 99 
163342.0  54513.60 99 
163352.0  54513.56 99 
163402.0  54513.49 99 
163412.0  54513.33 99 
163422.0  54513.17 99 
163432.0  54513.07 99 
163442.0  54512.99 99 
163452.0  54512.99 99 
163502.0  54513.03 99 
163512.0  54513.06 99 
163522.0  54513.07 99 
163532.0  54513.06 99 
163542.0  54513.04 99 
163552.0  54513.01 99 
163602.0  54512.99 99 
163612.0  54513.03 99 
163622.0  54513.08 99 
163632.0  54513.10 99 
163642.0  54513.09 99 
163652.0  54513.08 99 
163702.0  54513.09 99 
163712.0  54513.10 99 
163722.0  54513.14 99 
163732.0  54513.13 99 
163742.0  54513.17 99 
163752.0  54513.14 99 
163802.0  54513.06 99 
163812.0  54513.05 99 
163822.0  54513.00 99 
163832.0  54512.96 99 
163842.0  54513.01 99 
163852.0  54513.00 99 
163902.0  54512.93 99 
163912.0  54512.86 99 
163922.0  54512.79 99 
163932.0  54512.75 99 
163942.0  54512.83 99 
163952.0  54512.97 99 
164002.0  54512.99 99 
164012.0  54512.99 99 
164022.0  54512.99 99 
164032.0  54512.89 99 
164042.0  54512.87 99 
164052.0  54512.77 99 
164102.0  54512.73 99 
164112.0  54512.66 99 
164122.0  54512.59 99 
164132.0  54512.56 99 
164142.0  54512.48 99 
164152.0  54512.53 99 
164202.0  54512.65 99 
164212.0  54512.60 99 
164222.0  54512.59 99 
164232.0  54512.58 99 
164242.0  54512.58 99 
164252.0  54512.58 99 
164302.0  54512.57 99 
164312.0  54512.54 99 
164322.0  54512.53 99 
164332.0  54512.61 99 
164342.0  54512.72 99 
164352.0  54512.80 99 
164402.0  54512.81 99 
164412.0  54512.78 99 
164422.0  54512.63 99 
164432.0  54512.52 99 
164442.0  54512.51 99 
164452.0  54512.51 99 
164502.0  54512.50 99 
164512.0  54512.43 99 
164522.0  54512.34 99 
164532.0  54512.18 99 
164542.0  54512.04 99 
164552.0  54511.93 99 
164602.0  54511.87 99 
164612.0  54511.87 99 
164622.0  54511.93 99 
164632.0  54511.96 99 
164642.0  54512.02 99 
164652.0  54512.04 99 
164702.0  54511.99 99 
164712.0  54512.02 99 
164722.0  54512.05 99 
164732.0  54512.22 99 
164742.0  54512.35 99 
164752.0  54512.46 99 
164802.0  54512.50 99 
164812.0  54512.38 99 
164822.0  54512.33 99 
164832.0  54512.44 99 
164842.0  54512.59 99 
164852.0  54512.81 99 
164902.0  54513.10 99 
164912.0  54513.11 99 
164922.0  54513.15 99 
164932.0  54513.25 99 
164942.0  54513.11 99 
164952.0  54513.17 99 
165002.0  54513.22 99 
165012.0  54513.12 99 
165022.0  54513.23 99 
165032.0  54513.30 99 
165042.0  54513.38 99 
165052.0  54513.50 99 
165102.0  54513.50 99 
165112.0  54513.64 99 
165122.0  54513.64 99 
165132.0  54513.76 99 
165142.0  54513.94 99 
165152.0  54514.03 99 
165202.0  54514.07 99 
165212.0  54514.06 99 
165222.0  54514.14 99 
165232.0  54514.16 99 
165242.0  54514.18 99 
165252.0  54514.39 99 
165302.0  54514.49 99 
165312.0  54514.45 99 
165322.0  54514.43 99 
165332.0  54514.31 99 
165342.0  54514.30 99 
165352.0  54514.37 99 
165402.0  54514.34 99 
165412.0  54514.36 99 
165422.0  54514.16 99 
165432.0  54514.02 99 
165442.0  54513.96 99 
165452.0  54513.93 99 
165502.0  54513.97 99 
165512.0  54514.15 99 
165522.0  54514.25 99 
165532.0  54514.43 99 
165542.0  54514.41 99 
165552.0  54514.43 99 
165602.0  54514.39 99 
165612.0  54514.27 99 
165622.0  54514.23 99 
165632.0  54514.17 99 
165642.0  54514.24 99 
165652.0  54514.24 99 
165702.0  54514.23 99 
165712.0  54514.25 99 
165722.0  54514.15 99 
165732.0  54514.32 99 
165742.0  54514.31 99 
165752.0  54514.36 99 
165802.0  54514.61 99 
165812.0  54514.79 99 
165822.0  54515.00 99 
165832.0  54515.04 99 
165842.0  54515.00 99 
165852.0  54514.88 99 
165902.0  54514.87 99 
165912.0  54514.96 99 
165922.0  54515.15 99 
165932.0  54515.26 99 
165942.0  54515.31 99 
165952.0  54515.37 99 
170002.0  54515.34 99 
170012.0  54515.38 99 
170022.0  54515.40 99 
170032.0  54515.44 99 
170042.0  54515.49 99 
170052.0  54515.63 99 
170102.0  54515.71 99 
170112.0  54515.71 99 
170122.0  54515.69 99 
170132.0  54515.88 99 
170142.0  54515.76 99 
170152.0  54515.80 99 
170202.0  54515.89 99 
170212.0  54515.92 99 
170222.0  54515.92 99 
170232.0  54515.82 99 
170242.0  54515.92 99 
170252.0  54515.87 99 
170302.0  54515.87 99 
170312.0  54515.95 99 
170322.0  54515.93 99 
170332.0  54515.86 99 
170342.0  54515.93 99 
170352.0  54516.03 99 
170402.0  54516.05 99 
170412.0  54516.23 99 
170422.0  54516.17 99 
170432.0  54516.05 99 
170442.0  54516.19 99 
170452.0  54516.17 99 
170502.0  54516.30 99 
170512.0  54516.43 99 
170522.0  54516.40 99 
170532.0  54516.41 99 
170542.0  54516.30 99 
170552.0  54516.36 99 
170602.0  54516.50 99 
170612.0  54516.49 99 
170622.0  54516.50 99 
170632.0  54516.57 99 
170642.0  54516.49 99 
170652.0  54516.65 99 
170702.0  54516.60 99 
170712.0  54516.58 99 
170722.0  54516.58 99 
170732.0  54516.46 99 
170742.0  54516.46 99 
170752.0  54516.59 99 
170802.0  54516.71 99 
170812.0  54516.87 99 
170822.0  54516.81 99 
170832.0  54516.74 99 
170842.0  54516.66 99 
170852.0  54516.58 99 
170902.0  54516.53 99 
170912.0  54516.51 99 
170922.0  54516.54 99 
170932.0  54516.44 99 
170942.0  54516.39 99 
170952.0  54516.39 99 
171002.0  54516.41 99 
171012.0  54516.49 99 
171022.0  54516.44 99 
171032.0  54516.44 99 
171042.0  54516.26 99 
171052.0  54516.26 99 
171102.0  54516.40 99 
171112.0  54516.67 99 
171122.0  54516.82 99 
171132.0  54516.86 99 
171142.0  54516.74 99 
171152.0  54516.49 99 
171202.0  54516.52 99 
171212.0  54516.49 99 
171222.0  54516.74 99 
171232.0  54516.91 99 
171242.0  54517.08 99 
171252.0  54517.37 99 
171302.0  54517.69 99 
171312.0  54517.89 99 
171322.0  54518.06 99 
171332.0  54518.16 99 
171342.0  54518.30 99 
171352.0  54518.30 99 
171402.0  54518.32 99 
171412.0  54517.97 99 
171422.0  54517.80 99 
171432.0  54517.60 99 
171442.0  54517.40 99 
171452.0  54517.46 99 
171502.0  54517.37 99 
171512.0  54517.29 99 
171522.0  54517.19 99 
171532.0  54517.15 99 
171542.0  54517.26 99 
171552.0  54517.36 99 
171602.0  54517.45 99 
171612.0  54517.69 99 
171622.0  54517.63 99 
171632.0  54517.60 99 
171642.0  54517.55 99 
171652.0  54517.56 99 
171702.0  54517.50 99 
171712.0  54517.32 99 
171722.0  54517.23 99 
171732.0  54517.20 99 
171742.0  54517.08 99 
171752.0  54517.08 99 
171802.0  54517.02 99 
171812.0  54517.00 99 
171822.0  54516.93 99 
171832.0  54516.90 99 
171842.0  54516.90 99 
171852.0  54516.85 99 
171902.0  54516.79 99 
171912.0  54516.81 99 
171922.0  54516.77 99 
171932.0  54516.73 99 
171942.0  54516.72 99 
171952.0  54516.71 99 
172002.0  54516.71 99 
172012.0  54516.74 99 
172022.0  54516.74 99 
172032.0  54516.72 99 
172042.0  54516.59 99 
172052.0  54516.51 99 
172102.0  54516.53 99 
172112.0  54516.64 99 
172122.0  54516.76 99 
172132.0  54516.80 99 
172142.0  54516.88 99 
172152.0  54516.92 99 
172202.0  54516.89 99 
172212.0  54516.86 99 
172222.0  54517.02 99 
172232.0  54517.16 99 
172242.0  54517.14 99 
172252.0  54517.18 99 
172302.0  54517.22 99 
172312.0  54517.17 99 
172322.0  54517.18 99 
172332.0  54517.37 99 
172342.0  54517.39 99 
172352.0  54517.43 99 
172402.0  54517.40 99 
172412.0  54517.32 99 
172422.0  54517.33 99 
172432.0  54517.33 99 
172442.0  54517.25 99 
172452.0  54517.12 99 
172502.0  54517.09 99 
172512.0  54517.07 99 
172522.0  54517.02 99 
172532.0  54517.04 99 
172542.0  54517.09 99 
172552.0  54516.95 99 
172602.0  54516.89 99 
172612.0  54516.81 99 
172622.0  54516.74 99 
172632.0  54516.80 99 
172642.0  54516.82 99 
172652.0  54516.95 99 
172702.0  54516.92 99 
172712.0  54516.84 99 
172722.0  54516.86 99 
172732.0  54516.87 99 
172742.0  54516.96 99 
172752.0  54517.00 99 
172802.0  54516.93 99 
172812.0  54516.96 99 
172822.0  54516.89 99 
172832.0  54516.92 99 
172842.0  54516.98 99 
172852.0  54517.12 99 
172902.0  54517.24 99 
172912.0  54517.27 99 
172922.0  54517.39 99 
172932.0  54517.42 99 
172942.0  54517.45 99 
172952.0  54517.40 99 
173002.0  54517.51 99 
173012.0  54517.48 99 
173022.0  54517.45 99 
173032.0  54517.55 99 
173042.0  54517.63 99 
173052.0  54517.70 99 
173102.0  54517.78 99 
173112.0  54517.82 99 
173122.0  54517.82 99 
173132.0  54517.76 99 
173142.0  54517.75 99 
173152.0  54517.78 99 
173202.0  54517.82 99 
173212.0  54517.72 99 
173222.0  54517.68 99 
173232.0  54517.68 99 
173242.0  54517.70 99 
173252.0  54517.81 99 
173302.0  54517.85 99 
173312.0  54517.91 99 
173322.0  54517.95 99 
173332.0  54517.99 99 
173342.0  54517.95 99 
173352.0  54517.98 99 
173402.0  54518.07 99 
173412.0  54518.16 99 
173422.0  54518.23 99 
173432.0  54518.29 99 
173442.0  54518.22 99 
173452.0  54518.13 99 
173502.0  54518.11 99 
173512.0  54518.08 99 
173522.0  54518.19 99 
173532.0  54518.22 99 
173542.0  54518.33 99 
173552.0  54518.40 99 
173602.0  54518.45 99 
173612.0  54518.53 99 
173622.0  54518.66 99 
173632.0  54518.66 99 
173642.0  54518.59 99 
173652.0  54518.59 99 
173702.0  54518.52 99 
173712.0  54518.54 99 
173722.0  54518.46 99 
173732.0  54518.41 99 
173742.0  54518.49 99 
173752.0  54518.40 99 
173802.0  54518.50 99 
173812.0  54518.70 99 
173822.0  54518.61 99 
173832.0  54518.74 99 
173842.0  54518.81 99 
173852.0  54518.66 99 
173902.0  54518.78 99 
173912.0  54518.89 99 
173922.0  54518.92 99 
173932.0  54518.89 99 
173942.0  54518.82 99 
173952.0  54518.83 99 
174002.0  54518.82 99 
174012.0  54518.72 99 
174022.0  54518.83 99 
174032.0  54518.87 99 
174042.0  54518.76 99 
174052.0  54518.74 99 
174102.0  54518.70 99 
174112.0  54518.67 99 
174122.0  54518.64 99 
174132.0  54518.72 99 
174142.0  54518.77 99 
174152.0  54518.68 99 
174202.0  54518.71 99 
174212.0  54518.64 99 
174222.0  54518.60 99 
174232.0  54518.88 99 
174242.0  54518.76 99 
174252.0  54518.70 99 
174302.0  54518.80 99 
174312.0  54518.60 99 
174322.0  54518.72 99 
174332.0  54518.75 99 
174342.0  54518.76 99 
174352.0  54518.93 99 
174402.0  54518.95 99 
174412.0  54519.11 99 
174422.0  54519.09 99 
174432.0  54519.15 99 
174442.0  54519.15 99 
174452.0  54519.08 99 
174502.0  54519.18 99 
174512.0  54519.13 99 
174522.0  54519.10 99 
174532.0  54519.30 99 
174542.0  54519.12 99 
174552.0  54519.25 99 
174602.0  54519.51 99 
174612.0  54519.50 99 
174622.0  54519.57 99 
174632.0  54519.67 99 
174642.0  54519.80 99 
174652.0  54519.84 99 
174702.0  54519.95 99 
174712.0  54519.99 99 
174722.0  54519.92 99 
174732.0  54519.98 99 
174742.0  54519.79 99 
174752.0  54519.79 99 
174802.0  54519.96 99 
174812.0  54519.89 99 
174822.0  54520.02 99 
174832.0  54520.03 99 
174842.0  54519.93 99 
174852.0  54520.07 99 
174902.0  54519.94 99 
174912.0  54519.97 99 
174922.0  54520.21 99 
174932.0  54520.06 99 
174942.0  54520.11 99 
174952.0  54520.20 99 
175002.0  54520.28 99 
175012.0  54520.40 99 
175022.0  54520.41 99 
175032.0  54520.47 99 
175042.0  54520.54 99 
175052.0  54520.50 99 
175102.0  54520.77 99 
175112.0  54520.63 99 
175122.0  54520.71 99 
175132.0  54520.74 99 
175142.0  54520.65 99 
175152.0  54520.71 99 
175202.0  54520.75 99 
175212.0  54520.80 99 
175222.0  54520.95 99 
175232.0  54521.01 99 
175242.0  54521.09 99 
175252.0  54521.05 99 
175302.0  54521.12 99 
175312.0  54521.10 99 
175322.0  54521.24 99 
175332.0  54521.19 99 
175342.0  54521.20 99 
175352.0  54521.30 99 
175402.0  54521.30 99 
175412.0  54521.38 99 
175422.0  54521.36 99 
175432.0  54521.39 99 
175442.0  54521.46 99 
175452.0  54521.50 99 
175502.0  54521.53 99 
175512.0  54521.66 99 
175522.0  54521.61 99 
175532.0  54521.68 99 
175542.0  54521.76 99 
175552.0  54521.74 99 
175602.0  54521.84 99 
175612.0  54521.87 99 
175622.0  54522.07 99 
175632.0  54522.10 99 
175642.0  54522.13 99 
175652.0  54522.32 99 
175702.0  54522.34 99 
175712.0  54522.37 99 
175722.0  54522.54 99 
175732.0  54522.46 99 
175742.0  54522.48 99 
175752.0  54522.61 99 
175802.0  54522.65 99 
175812.0  54522.67 99 
175822.0  54522.77 99 
175832.0  54522.79 99 
175842.0  54522.74 99 
175852.0  54522.91 99 
175902.0  54522.93 99 
175912.0  54522.92 99 
175922.0  54522.85 99 
175932.0  54522.88 99 
175942.0  54522.87 99 
175952.0  54522.96 99 
180002.0  54522.97 99 
180012.0  54523.00 99 
180022.0  54523.02 99 
180032.0  54522.89 99 
180042.0  54522.98 99 
180052.0  54522.91 99 
180102.0  54522.91 99 
180112.0  54523.05 99 
180122.0  54522.86 99 
180132.0  54522.92 99 
180142.0  54522.96 99 
180152.0  54522.89 99 
180202.0  54523.02 99 
180212.0  54523.14 99 
180222.0  54523.03 99 
180232.0  54523.07 99 
180242.0  54523.05 99 
180252.0  54523.15 99 
180302.0  54523.29 99 
180312.0  54523.41 99 
180322.0  54523.51 99 
180332.0  54523.44 99 
180342.0  54523.55 99 
180352.0  54523.57 99 
180402.0  54523.49 99 
180412.0  54523.52 99 
180422.0  54523.45 99 
180432.0  54523.52 99 
180442.0  54523.42 99 
180452.0  54523.42 99 
180502.0  54523.43 99 
180512.0  54523.43 99 
180522.0  54523.51 99 
180532.0  54523.58 99 
180542.0  54523.73 99 
180552.0  54523.81 99 
180602.0  54524.10 99 
180612.0  54524.26 99 
180622.0  54524.18 99 
180632.0  54524.32 99 
180642.0  54524.28 99 
180652.0  54524.35 99 
180702.0  54524.46 99 
180712.0  54524.57 99 
180722.0  54524.61 99 
180732.0  54524.76 99 
180742.0  54524.63 99 
180752.0  54522.16 99 
180802.0  54523.45 99 
180812.0  54524.11 99 
180822.0  54524.68 99 
180832.0  54524.39 99 
180842.0  54524.79 99 
180852.0  54524.68 99 
180902.0  54524.55 99 
180912.0  54524.67 99 
180922.0  54524.65 99 
180932.0  54524.67 99 
180942.0  54524.76 99 
180952.0  54524.63 99 
181002.0  54524.55 99 
181012.0  54524.44 99 
181022.0  54524.39 99 
181032.0  54524.47 99 
181042.0  54524.55 99 
181052.0  54524.65 99 
181102.0  54524.62 99 
181112.0  54524.54 99 
181122.0  54524.47 99 
181132.0  54524.48 99 
181142.0  54524.51 99 
181152.0  54524.76 99 
181202.0  54524.84 99 
181212.0  54524.88 99 
181222.0  54524.84 99 
181232.0  54524.76 99 
181242.0  54524.62 99 
181252.0  54524.59 99 
181302.0  54524.46 99 
181312.0  54524.39 99 
181322.0  54524.38 99 
181332.0  54524.40 99 
181342.0  54524.56 99 
181352.0  54524.61 99 
181402.0  54524.57 99 
181412.0  54524.45 99 
181422.0  54524.32 99 
181432.0  54524.15 99 
181442.0  54524.00 99 
181452.0  54524.15 99 
181502.0  54524.27 99 
181512.0  54524.26 99 
181522.0  54524.37 99 
181532.0  54524.32 99 
181542.0  54524.32 99 
181552.0  54524.36 99 
181602.0  54524.42 99 
181612.0  54524.61 99 
181622.0  54524.66 99 
181632.0  54524.73 99 
181642.0  54524.82 99 
181652.0  54524.80 99 
181702.0  54524.82 99 
181712.0  54524.82 99 
181722.0  54524.82 99 
181732.0  54524.94 99 
181742.0  54524.93 99 
181752.0  54524.97 99 
181802.0  54525.00 99 
181812.0  54524.94 99 
181822.0  54524.87 99 
181832.0  54524.97 99 
181842.0  54525.02 99 
181852.0  54525.14 99 
181902.0  54525.12 99 
181912.0  54525.07 99 
181922.0  54525.09 99 
181932.0  54525.06 99 
181942.0  54524.97 99 
181952.0  54525.05 99 
182002.0  54524.97 99 
182012.0  54524.91 99 
182022.0  54524.96 99 
182032.0  54524.80 99 
182042.0  54524.88 99 
182052.0  54524.98 99 
182102.0  54525.00 99 
182112.0  54524.92 99 
182122.0  54524.80 99 
182132.0  54524.80 99 
