# Supplementary material for: Gradient magnetometer dataset and MATLAB numerical code for simulating buried firearms at a controlled field site
Source: Data Brief. 2020 Jul 21;31:106050. doi: 10.1016/j.dib.2020.106050 (PMC7393520; doi:10.1016/j.dib.2020.106050)
Supplement: Supplementary file 1 [file mmc1.zip › data/20120823/08iu2.g.txt]

/Gem Systems GSM-19GW 8082867 v7.0 7 VII 2008 M ew5fl.v7vbs                        
/ID 13 file 08iu2   .g   23VIII12
/00100 sensor distance cm 
/X Y nT nT/m sq cor-nT time 
 3.00 -0.50  54525.79 -0058.11 99  000000.00 171159.5 
 3.00 -0.50  54524.90 -0055.04 99  000000.00 171207.3 
 3.00 -0.50  54523.85 -0050.81 99  000000.00 171213.9 
 3.00 -0.50  54525.24 -0055.13 99  000000.00 171233.4 
-1.00  0.00  54282.86 -0373.09 59  000000.00 171334.4 
-1.00  0.00  54279.57 -0391.46 59  000000.00 171337.6 
-1.00  0.00  54386.66 -0112.01 99  000000.00 171356.3 
-1.00  0.50  54385.86 -0113.55 99  000000.00 171417.2 
-1.00  1.00  54392.33 -0080.59 99  000000.00 171429.6 
-1.00  1.50  54385.99 -0072.32 99  000000.00 171437.7 
-1.00  2.00  54368.66 -0086.38 99  000000.00 171442.4 
-1.00  2.50  54358.83 -0081.44 99  000000.00 171451.6 
-1.00  3.00  54357.25 -0076.16 99  000000.00 171455.3 
-1.00  3.50  54367.80 -0060.33 99  000000.00 171459.2 
-1.00  4.00  54378.17 -0051.09 99  000000.00 171503.1 
-1.00  4.50  54400.94 -0035.32 99  000000.00 171506.3 
-1.00  5.00  54419.49 -0025.33 99  000000.00 171509.7 
-1.00  5.50  54432.91 -0019.74 99  000000.00 171512.8 
-1.00  6.00  54439.31 -0015.33 99  000000.00 171517.5 
-1.00  6.50  54445.73 -0011.96 99  000000.00 171522.7 
-1.00  7.00  54454.50 -0006.86 99  000000.00 171527.1 
-1.00  7.50  54455.41 -0010.27 99  000000.00 171530.6 
-1.00  8.00  54468.46 -0004.34 99  000000.00 171543.0 
-1.00  8.50  54476.91 -0003.41 99  000000.00 171550.9 
-1.00  9.00  54481.57 -0004.29 99  000000.00 171558.1 
-1.00  9.50  54487.49 -0006.87 99  000000.00 171608.1 
-1.00  10.00  54498.40 -0004.23 99  000000.00 171612.8 
-1.00  10.50  54511.24 -0004.35 99  000000.00 171617.0 
-1.00  11.00  54528.19 -0002.94 99  000000.00 171622.0 
-1.00  11.50  54560.08 -0005.81 99  000000.00 171626.7 
-1.00  12.00  54646.95  0008.00 99  000000.00 171632.4 
-1.00  12.50  54854.09  0010.42 79  000000.00 171709.9 
-1.00  13.00  55240.41 -0098.69 29  000000.00 171714.0 
 0.00  13.00  54798.21  0087.07 49  000000.00 171759.7 
 0.00  12.50  54665.95  0060.79 89  000000.00 171803.6 
 0.00  12.00  54596.16  0052.04 99  000000.00 171807.7 
 0.00  11.50  54549.99  0022.78 99  000000.00 171812.3 
 0.00  11.00  54529.75  0014.37 99  000000.00 171815.8 
 0.00  10.50  54515.19  0007.56 99  000000.00 171820.1 
 0.00  10.00  54505.41  0004.73 99  000000.00 171823.7 
 0.00  9.50  54495.96  0002.59 99  000000.00 171828.1 
 0.00  9.00  54486.02 -0001.55 99  000000.00 171832.2 
 0.00  8.50  54474.14 -0001.61 99  000000.00 171835.8 
 0.00  8.00  54458.04 -0012.34 99  000000.00 171839.3 
 0.00  7.50  54449.73 -0014.42 99  000000.00 171843.5 
 0.00  7.00  54447.39 -0015.53 99  000000.00 171850.1 
 0.00  6.50  54444.67 -0015.94 99  000000.00 171854.1 
 0.00  6.00  54446.41 -0013.34 99  000000.00 171857.2 
 0.00  5.50  54430.54 -0025.58 99  000000.00 171900.8 
 0.00  5.00  54410.59 -0041.27 99  000000.00 171904.6 
 0.00  4.50  54397.42 -0059.92 99  000000.00 171908.5 
 0.00  4.00  54388.96 -0082.78 99  000000.00 171911.8 
 0.00  3.50  54393.80 -0103.67 99  000000.00 171922.4 
 0.00  3.50  54394.59 -0105.93 99  000000.00 171925.3 
 0.00  3.00  54433.91 -0129.52 99  000000.00 171929.8 
 0.00  2.50  54496.51 -0120.46 99  000000.00 171932.9 
 0.00  2.00  54555.38 -0096.29 89  000000.00 171936.3 
 0.00  1.50  54565.90 -0081.22 99  000000.00 171939.0 
 0.00  1.00  54528.10 -0087.13 99  000000.00 171941.8 
 0.00  0.50  54504.05 -0087.33 99  000000.00 171945.7 
 0.00  0.00  54487.91 -0072.89 99  000000.00 172013.5 
 1.00  0.00  54601.58 -0052.77 99  000000.00 172047.3 
 1.00  0.00  54603.04 -0049.15 99  000000.00 172054.8 
 1.00  0.50  54726.85 -0021.19 69  000000.00 172058.9 
 1.00  1.00  55037.77  0148.44 29  000000.00 172101.5 
 1.00  1.50  55362.70  0325.73 19  000000.00 172105.0 
 1.00  2.00  55491.19  0422.66 09  000000.00 172110.4 
 1.00  2.50  55273.48  0275.45 19  000000.00 172113.6 
 1.00  3.00  54832.51  0018.35 29  000000.00 172116.2 
 1.00  3.50  54551.25 -0086.20 79  000000.00 172119.1 
 1.00  4.00  54438.59 -0098.48 99  000000.00 172121.9 
 1.00  4.50  54411.47 -0076.95 99  000000.00 172124.9 
 1.00  5.00  54416.78 -0051.97 99  000000.00 172128.9 
 1.00  5.00  54416.47 -0051.81 99  000000.00 172130.4 
 1.00  5.50  54435.35 -0029.75 99  000000.00 172133.7 
 1.00  6.00  54447.66 -0017.82 99  000000.00 172140.9 
 1.00  6.50  54448.66 -0018.90 99  000000.00 172144.1 
 1.00  7.00  54450.35 -0018.22 99  000000.00 172147.2 
 1.00  7.50  54437.25 -0033.09 99  000000.00 172150.8 
 1.00  8.00  54435.10 -0037.13 99  000000.00 172152.6 
 1.00  8.50  54461.05 -0021.16 99  000000.00 172155.9 
 1.00  9.00  54488.57 -0004.30 99  000000.00 172159.3 
 1.00  9.50  54500.41  0001.63 99  000000.00 172202.5 
 1.00  10.00  54509.38  0006.90 99  000000.00 172205.4 
 1.00  10.00  54509.91  0006.29 99  000000.00 172206.6 
 1.00  10.50  54510.93  0004.10 29  000000.00 172209.9 
 1.00  11.00  54522.30  0009.90 99  000000.00 172212.9 
 1.00  11.50  54529.56  0012.30 99  000000.00 172215.9 
 1.00  12.00  54538.22  0016.47 99  000000.00 172219.5 
 1.00  12.50  54551.17  0012.85 99  000000.00 172224.0 
 1.00  13.00  54563.37  0015.40 99  000000.00 172228.3 
 1.00  13.50  54565.43  0008.34 99  000000.00 172243.9 
 1.00  13.50  54564.46  0008.81 99  000000.00 172255.4 
 2.00  13.50  54520.60  0002.50 99  000000.00 172314.4 
 2.00  13.00  54522.39  0005.73 99  000000.00 172317.5 
 2.00  12.50  54514.78 -0000.52 99  000000.00 172320.6 
 2.00  12.00  54516.51  0004.55 99  000000.00 172324.1 
 2.00  11.50  54517.88  0008.19 99  000000.00 172326.8 
 2.00  11.00  54511.51  0004.31 99  000000.00 172330.6 
 2.00  10.50  54499.98 -0004.02 99  000000.00 172333.9 
 2.00  10.00  54494.50 -0008.24 99  000000.00 172337.5 
 2.00  10.00  54493.49 -0008.54 99  000000.00 172338.8 
 2.00  9.50  54502.27 -0002.07 59  000000.00 172341.4 
 2.00  9.00  54512.30  0005.90 99  000000.00 172344.8 
 2.00  8.50  54523.25  0017.07 99  000000.00 172347.4 
 2.00  8.00  54516.79  0013.36 99  000000.00 172349.7 
 2.00  7.50  54502.22  0006.26 79  000000.00 172351.8 
 2.00  7.00  54486.82 -0003.84 99  000000.00 172354.0 
 2.00  6.50  54476.59 -0009.36 99  000000.00 172356.0 
 2.00  6.00  54457.17 -0023.20 99  000000.00 172358.8 
 2.00  5.50  54447.98 -0032.92 19  000000.00 172401.3 
 2.00  5.00  54437.49 -0053.14 99  000000.00 172403.9 
 2.00  4.50  54454.24 -0067.57 99  000000.00 172406.6 
 2.00  4.00  54507.50 -0069.11 69  000000.00 172409.0 
 2.00  4.00  54520.63 -0069.96 99  000000.00 172410.2 
 2.00  3.50  54701.03 -0006.63 49  000000.00 172412.8 
 2.00  3.00  54890.94  0052.80 49  000000.00 172414.7 
 2.00  2.50  55973.29  0778.97 19  000000.00 172417.2 
 2.00  2.00  56628.92  1220.31 19  000000.00 172422.2 
 2.00  1.50  56404.26  1033.86 19  000000.00 172429.9 
 2.00  1.00  55571.07  0435.19 39  000000.00 172433.1 
 2.00  0.50  55031.45  0122.12 39  000000.00 172436.9 
 2.00  0.00  54720.69 -0006.24 99  000000.00 172440.1 
 2.00  0.00  54718.58 -0005.56 99  000000.00 172449.6 
 3.00  0.00  54642.64 -0003.78 99  000000.00 172509.3 
 3.00  0.00  54639.04 -0002.92 99  000000.00 172510.6 
 3.00  0.50  54771.81  0022.67 59  000000.00 172515.9 
 3.00  1.00  55006.07  0134.30 29  000000.00 172518.2 
 3.00  1.50  55225.61  0254.91 29  000000.00 172521.9 
 3.00  2.00  55302.34  0299.05 29  000000.00 172524.1 
 3.00  2.50  55088.29  0181.77 69  000000.00 172526.4 
 3.00  3.00  54823.73  0043.03 99  000000.00 172528.8 
 3.00  3.00  54816.37  0049.51 99  000000.00 172530.1 
 3.00  3.50  54629.24 -0020.88 99  000000.00 172535.8 
 3.00  4.00  54516.05 -0041.44 99  000000.00 172539.5 
 3.00  4.50  54474.18 -0044.00 99  000000.00 172542.5 
 3.00  5.00  54465.18 -0022.43 99  000000.00 172545.8 
 3.00  5.50  54468.47 -0016.75 99  000000.00 172548.4 
 3.00  6.00  54479.01 -0003.44 99  000000.00 172551.9 
 3.00  6.50  54495.57  0008.83 99  000000.00 172555.0 
 3.00  7.00  54508.46  0014.55 99  000000.00 172558.2 
 3.00  7.50  54523.26  0020.78 99  000000.00 172600.8 
 3.00  8.00  54527.21  0024.26 99  000000.00 172604.4 
 3.00  8.50  54527.28  0022.64 99  000000.00 172611.0 
 3.00  9.00  54521.25  0023.50 99  000000.00 172615.0 
 3.00  9.50  54515.81  0014.39 69  000000.00 172617.8 
 3.00  9.50  54514.94  0020.95 99  000000.00 172619.2 
 3.00  10.00  54504.85  0009.68 99  000000.00 172624.1 
 3.00  10.50  54502.60  0004.74 29  000000.00 172627.0 
 3.00  11.00  54499.29  0010.14 99  000000.00 172631.1 
 3.00  11.50  54502.13  0011.18 99  000000.00 172638.8 
 3.00  12.00  54504.35  0007.57 99  000000.00 172641.9 
 3.00  12.50  54495.47  0002.69 99  000000.00 172645.3 
 3.00  13.00  54505.89  0010.00 99  000000.00 172648.7 
 3.00  13.50  54510.42  0016.41 99  000000.00 172653.5 
 3.00  13.50  54510.14  0019.14 99  000000.00 172654.8 
 5.00  14.00  54506.52  0017.04 99  000000.00 173237.4 
 5.00  14.50  54507.81  0015.76 99  000000.00 173242.2 
 5.00  15.00  54499.89  0013.03 99  000000.00 173245.9 
 4.00  13.50  54510.61  0003.28 99  000000.00 173523.7 
 4.00  13.50  54510.46  0003.29 99  000000.00 173525.8 
 4.00  13.00  54500.41 -0003.15 99  000000.00 173532.4 
 4.00  12.50  54496.40 -0004.84 99  000000.00 173536.2 
 4.00  12.00  54495.28 -0007.52 99  000000.00 173539.4 
 4.00  11.50  54505.83  0002.83 99  000000.00 173545.7 
 4.00  11.00  54508.26  0004.45 29  000000.00 173548.4 
 4.00  10.50  54507.64  0003.67 99  000000.00 173556.6 
 4.00  10.50  54502.98 -0001.25 99  000000.00 173604.7 
 4.00  10.00  54505.17 -0001.40 99  000000.00 173610.2 
 4.00  9.50  54515.05  0004.36 99  000000.00 173613.5 
 4.00  9.00  54522.56  0007.66 99  000000.00 173616.1 
 4.00  8.50  54522.46  0008.08 99  000000.00 173618.0 
 4.00  8.00  54533.86  0016.72 99  000000.00 173620.7 
 4.00  7.50  54535.88  0017.79 99  000000.00 173622.9 
 4.00  7.50  54538.58  0019.07 99  000000.00 173625.3 
 4.00  7.00  54529.06  0012.69 99  000000.00 173628.6 
 4.00  6.50  54512.20  0002.98 99  000000.00 173631.6 
 4.00  6.00  54501.11 -0003.91 99  000000.00 173634.3 
 4.00  5.50  54492.14 -0010.07 99  000000.00 173637.1 
 4.00  5.00  54482.29 -0021.11 99  000000.00 173640.3 
 4.00  4.50  54477.48 -0037.10 99  000000.00 173642.9 
 4.00  4.00  54499.08 -0038.50 99  000000.00 173646.2 
 4.00  3.50  54534.22 -0033.87 99  000000.00 173648.9 
 4.00  3.00  54559.07 -0038.41 99  000000.00 173650.7 
 4.00  2.50  54584.80 -0030.37 99  000000.00 173652.7 
 4.00  2.50  54634.87 -0014.84 99  000000.00 173656.5 
 4.00  2.00  54688.13  0002.78 99  000000.00 173700.4 
 4.00  1.50  54696.85 -0000.13 79  000000.00 173703.3 
 4.00  1.00  54653.59 -0017.07 99  000000.00 173706.2 
 4.00  0.50  54610.55 -0019.64 99  000000.00 173709.3 
 4.00  0.00  54568.73 -0019.59 99  000000.00 173712.7 
 5.00  0.00  54511.35 -0018.93 99  000000.00 173737.3 
 5.00  0.00  54511.54 -0017.40 99  000000.00 173738.5 
 5.00  0.50  54518.56 -0014.37 99  000000.00 173743.9 
 5.00  1.00  54510.58 -0024.82 99  000000.00 173746.3 
 5.00  1.50  54503.07 -0031.04 99  000000.00 173748.9 
 5.00  2.00  54503.98 -0032.43 99  000000.00 173751.4 
 5.00  2.50  54509.02 -0022.59 99  000000.00 173754.1 
 5.00  3.00  54509.26 -0016.17 39  000000.00 173756.6 
 5.00  3.50  54499.76 -0014.92 99  000000.00 173758.6 
 5.00  4.00  54498.28 -0012.46 99  000000.00 173800.2 
 5.00  4.50  54479.61 -0018.49 99  000000.00 173804.4 
 5.00  4.50  54479.64 -0018.49 99  000000.00 173805.6 
 5.00  5.00  54479.81 -0014.80 99  000000.00 173809.7 
 5.00  5.50  54491.60 -0006.00 99  000000.00 173812.6 
 5.00  6.00  54499.34 -0000.64 99  000000.00 173815.9 
 5.00  6.50  54505.92  0002.77 99  000000.00 173818.8 
 5.00  7.00  54513.39  0007.29 99  000000.00 173821.9 
 5.00  7.50  54513.36  0006.92 99  000000.00 173824.6 
 5.00  8.00  54511.01  0004.71 99  000000.00 173827.2 
 5.00  8.50  54506.99  0002.96 99  000000.00 173829.8 
 5.00  9.00  54503.19  0001.32 99  000000.00 173832.4 
 5.00  9.50  54499.36 -0001.79 99  000000.00 173835.2 
 5.00  10.00  54505.72  0003.43 99  000000.00 173837.7 
 5.00  10.00  54505.19  0002.90 99  000000.00 173839.0 
 5.00  10.50  54504.45  0001.46 99  000000.00 173842.1 
 5.00  11.00  54504.93  0002.91 99  000000.00 173844.5 
 5.00  11.50  54509.06  0004.80 99  000000.00 173847.4 
 5.00  12.00  54506.47  0004.13 99  000000.00 173850.3 
 5.00  12.50  54500.22 -0000.64 99  000000.00 173852.8 
 5.00  13.00  54501.51 -0000.04 99  000000.00 173856.1 
 5.00  13.50  54500.99 -0001.26 99  000000.00 173859.5 
 5.00  13.50  54501.19 -0001.54 99  000000.00 173902.2 
 6.00  13.50  54502.21  0000.28 99  000000.00 173914.4 
 6.00  13.50  54500.76  0000.18 99  000000.00 173915.6 
 6.00  13.00  54502.92  0000.35 99  000000.00 173918.4 
 6.00  12.50  54501.96  0000.95 99  000000.00 173921.3 
 6.00  12.00  54496.90 -0001.36 99  000000.00 173922.8 
 6.00  11.50  54502.36  0001.40 99  000000.00 173924.9 
 6.00  11.50  54506.04  0004.41 99  000000.00 173928.8 
 6.00  11.00  54501.67 -0001.11 99  000000.00 173931.5 
 6.00  10.50  54496.02 -0003.18 99  000000.00 173933.8 
 6.00  10.00  54487.79 -0008.27 99  000000.00 173935.8 
 6.00  9.50  54488.85 -0005.41 99  000000.00 173937.9 
 6.00  9.00  54486.19 -0005.98 99  000000.00 173939.5 
 6.00  8.50  54474.71 -0014.09 59  000000.00 173943.1 
 6.00  8.00  54467.88 -0020.87 99  000000.00 173945.9 
 6.00  7.50  54475.75 -0014.41 19  000000.00 173948.2 
 6.00  7.00  54488.88 -0003.29 99  000000.00 173950.5 
 6.00  6.50  54492.37 -0000.14 99  000000.00 173952.9 
 6.00  6.00  54486.14 -0003.59 99  000000.00 173955.2 
 6.00  5.50  54482.50 -0006.22 99  000000.00 173957.7 
 6.00  5.00  54475.97 -0011.31 99  000000.00 174000.5 
 6.00  4.50  54476.88 -0008.42 99  000000.00 174002.9 
 6.00  4.00  54480.42 -0007.06 49  000000.00 174005.9 
 6.00  4.00  54480.32 -0005.53 99  000000.00 174007.2 
 6.00  3.50  54480.67 -0008.07 99  000000.00 174010.4 
 6.00  3.00  54476.72 -0011.65 99  000000.00 174012.9 
 6.00  2.50  54474.62 -0015.01 99  000000.00 174015.3 
 6.00  2.00  54476.94 -0015.19 99  000000.00 174017.5 
 6.00  1.50  54478.76 -0015.56 99  000000.00 174019.6 
 6.00  1.00  54488.76 -0015.34 99  000000.00 174022.5 
 6.00  0.50  54496.10 -0011.13 99  000000.00 174024.6 
 6.00  0.00  54502.12 -0007.51 99  000000.00 174026.6 
 7.00  0.00  54521.04  0004.85 99  000000.00 174043.0 
 7.00  0.00  54518.71  0004.65 99  000000.00 174044.3 
 7.00  0.50  54515.99  0004.82 99  000000.00 174108.5 
 7.00  1.00  54503.90  0001.19 99  000000.00 174111.1 
 7.00  1.50  54478.41 -0009.65 99  000000.00 174113.4 
 7.00  2.00  54464.90 -0008.37 99  000000.00 174115.8 
 7.00  2.50  54453.10 -0010.31 99  000000.00 174117.9 
 7.00  3.00  54451.71 -0010.22 99  000000.00 174120.3 
 7.00  3.50  54465.14 -0001.00 99  000000.00 174123.8 
 7.00  4.00  54470.67 -0001.42 99  000000.00 174126.6 
 7.00  4.50  54483.26  0006.49 99  000000.00 174128.9 
 7.00  5.00  54478.10 -0001.28 99  000000.00 174131.1 
 7.00  5.50  54484.46  0001.40 99  000000.00 174133.5 
 7.00  5.50  54486.53  0002.21 99  000000.00 174136.1 
 7.00  6.00  54487.62  0000.23 99  000000.00 174138.9 
 7.00  6.50  54486.10 -0000.91 99  000000.00 174140.8 
 7.00  7.00  54487.51 -0001.95 99  000000.00 174144.0 
 7.00  7.50  54481.71 -0005.51 99  000000.00 174146.4 
 7.00  8.00  54481.14 -0006.23 99  000000.00 174148.9 
 7.00  8.50  54480.07 -0008.68 99  000000.00 174151.6 
 7.00  9.00  54488.91 -0001.74 99  000000.00 174154.3 
 7.00  9.50  54490.09 -0002.57 99  000000.00 174156.8 
 7.00  9.50  54489.40 -0003.40 99  000000.00 174157.9 
 7.00  10.00  54495.87  0001.17 99  000000.00 174204.0 
 7.00  10.50  54497.79  0001.13 99  000000.00 174206.1 
 7.00  11.00  54497.35  0001.10 99  000000.00 174208.1 
 7.00  11.50  54503.58  0005.91 99  000000.00 174210.8 
 7.00  12.00  54502.42  0005.61 99  000000.00 174213.2 
 7.00  12.50  54498.61  0003.09 99  000000.00 174221.8 
 7.00  12.50  54497.96  0003.57 99  000000.00 174223.1 
 7.00  13.00  54500.53  0004.42 99  000000.00 174226.3 
 7.00  13.50  54501.12  0005.42 99  000000.00 174229.8 
 7.00  13.50  54499.69  0005.07 99  000000.00 174232.1 
 8.00  13.50  54489.14  0005.51 99  000000.00 174304.6 
 8.00  13.50  54489.04  0005.49 99  000000.00 174307.1 
 8.00  13.00  54486.83  0005.31 99  000000.00 174553.7 
 8.00  12.50  54486.15  0001.87 99  000000.00 174556.2 
 8.00  12.00  54482.38 -0002.82 99  000000.00 174557.8 
 8.00  11.50  54491.17  0000.65 89  000000.00 174600.5 
 8.00  11.00  54493.17  0001.10 89  000000.00 174602.5 
 8.00  10.50  54493.37  0000.18 69  000000.00 174604.6 
 8.00  10.00  54493.53 -0000.26 99  000000.00 174606.6 
 8.00  9.50  54491.24 -0001.76 99  000000.00 174608.2 
 8.00  9.00  54489.99 -0002.57 99  000000.00 174609.9 
 8.00  9.00  54491.03 -0001.54 99  000000.00 174611.2 
 8.00  8.50  54490.34 -0002.81 99  000000.00 174614.1 
 8.00  8.00  54492.12  0000.08 99  000000.00 174615.9 
 8.00  7.50  54491.19  0000.77 99  000000.00 174617.6 
 8.00  7.00  54488.76 -0001.58 99  000000.00 174619.3 
 8.00  7.00  54488.05 -0000.46 99  000000.00 174622.5 
 8.00  6.50  54489.48 -0000.51 99  000000.00 174625.2 
 8.00  6.00  54484.39 -0000.39 99  000000.00 174627.9 
 8.00  5.50  54477.13 -0002.13 99  000000.00 174630.3 
 8.00  5.00  54471.52 -0000.23 99  000000.00 174632.7 
 8.00  4.50  54454.23 -0005.76 99  000000.00 174634.9 
 8.00  4.00  54440.49 -0007.35 39  000000.00 174637.1 
 8.00  3.50  54411.09 -0018.60 99  000000.00 174639.3 
 8.00  3.00  54372.17 -0042.21 99  000000.00 174641.3 
 8.00  2.50  54357.43 -0057.75 69  000000.00 174643.5 
 8.00  2.00  54374.63 -0054.81 99  000000.00 174645.3 
 8.00  1.50  54424.00 -0033.42 99  000000.00 174647.2 
 8.00  1.00  54479.73 -0006.44 99  000000.00 174648.9 
 8.00  0.50  54566.08  0039.36 99  000000.00 174651.7 
 8.00  0.00  54567.22  0034.78 99  000000.00 174654.4 
 8.00 -0.50  54549.68  0021.01 99  000000.00 174704.4 
 9.00 -0.50  54554.53  0047.10 99  000000.00 174737.7 
 9.00 -0.50  54553.57  0047.42 99  000000.00 174739.1 
 9.00  0.00  54605.16  0083.25 99  000000.00 174753.3 
 9.00  0.50  54654.80  0117.51 99  000000.00 174811.7 
 9.00  1.00  54619.62  0110.70 79  000000.00 174814.6 
 9.00  1.50  54451.24  0002.36 99  000000.00 174817.1 
 9.00  2.00  54280.23 -0116.86 99  000000.00 174819.0 
 9.00  2.50  54161.31 -0183.61 99  000000.00 174821.3 
 9.00  3.00  54230.60 -0123.45 39  000000.00 174823.7 
 9.00  3.50  54316.80 -0061.93 99  000000.00 174825.5 
 9.00  4.00  54382.11 -0029.38 99  000000.00 174827.6 
 9.00  4.50  54422.23 -0014.45 99  000000.00 174829.6 
 9.00  5.00  54444.59 -0009.97 99  000000.00 174831.5 
 9.00  5.50  54468.79 -0003.31 99  000000.00 174834.1 
 9.00  5.50  54467.85 -0004.07 99  000000.00 174835.4 
 9.00  6.00  54478.36 -0002.83 99  000000.00 174837.9 
 9.00  6.50  54479.50 -0003.28 99  000000.00 174839.3 
 9.00  7.00  54487.03 -0002.43 99  000000.00 174842.4 
 9.00  7.50  54484.95 -0005.33 79  000000.00 174844.4 
 9.00  8.00  54486.21 -0004.69 99  000000.00 174846.3 
 9.00  8.50  54493.85 -0000.35 99  000000.00 174848.2 
 9.00  9.00  54496.58  0002.58 99  000000.00 174850.1 
 9.00  9.50  54488.73 -0003.17 99  000000.00 174852.5 
 9.00  10.00  54480.20 -0007.85 99  000000.00 174854.6 
 9.00  10.50  54483.39 -0003.29 99  000000.00 174856.9 
 9.00  11.00  54479.99 -0002.74 99  000000.00 174859.4 
 9.00  11.50  54473.02 -0003.80 99  000000.00 174901.9 
 9.00  11.50  54474.44 -0002.20 99  000000.00 174903.1 
 9.00  12.00  54462.10 -0006.32 99  000000.00 174912.0 
 9.00  12.50  54448.07 -0002.12 99  000000.00 174917.3 
 9.00  13.00  54442.49 -0003.45 99  000000.00 174922.3 
 9.00  13.50  54433.07 -0009.87 99  000000.00 174925.0 
 9.00  13.50  54430.36 -0004.35 99  000000.00 174926.7 
 10.00  13.50  54348.04  0000.01 99  000000.00 174940.3 
 10.00  13.50  54346.87  0001.45 99  000000.00 174941.6 
 10.00  13.00  54348.84 -0010.59 99  000000.00 174944.7 
 10.00  12.50  54372.08 -0018.83 99  000000.00 174946.8 
 10.00  12.00  54404.25 -0028.32 99  000000.00 174949.3 
 10.00  11.50  54426.74 -0022.14 99  000000.00 174950.9 
 10.00  11.00  54459.13 -0005.80 99  000000.00 174952.5 
 10.00  10.50  54469.57 -0005.07 99  000000.00 174954.1 
 10.00  10.00  54473.02 -0007.02 99  000000.00 174955.8 
 10.00  9.50  54485.69 -0001.92 99  000000.00 174958.2 
 10.00  9.00  54491.49 -0000.77 99  000000.00 175001.6 
 10.00  8.50  54493.72  0000.35 99  000000.00 175004.7 
 10.00  8.00  54496.79  0001.10 99  000000.00 175007.1 
 10.00  7.50  54498.99  0002.75 99  000000.00 175009.6 
 10.00  7.00  54498.07  0002.97 99  000000.00 175011.9 
 10.00  6.50  54495.53  0004.16 99  000000.00 175013.7 
 10.00  6.00  54488.14  0003.98 99  000000.00 175016.5 
 10.00  5.50  54471.92 -0001.06 99  000000.00 175018.7 
 10.00  5.00  54453.02 -0007.20 99  000000.00 175020.9 
 10.00  5.00  54452.04 -0005.76 99  000000.00 175022.2 
 10.00  4.50  54438.44 -0008.82 99  000000.00 175024.3 
 10.00  4.00  54410.39 -0014.36 99  000000.00 175026.3 
 10.00  3.50  54347.26 -0044.31 99  000000.00 175028.9 
 10.00  3.00  54306.58 -0061.56 19  000000.00 175031.3 
 10.00  2.50  54248.45 -0109.00 99  000000.00 175034.1 
 10.00  2.00  54291.54 -0082.29 69  000000.00 175036.2 
 10.00  1.50  54388.26 -0016.63 99  000000.00 175038.3 
 10.00  1.00  54421.90  0004.66 99  000000.00 175040.5 
 10.00  0.50  54485.65  0057.50 79  000000.00 175044.4 
 10.00  0.00  54412.11  0023.11 59  000000.00 175046.4 
 10.00 -0.50  54329.29  0017.75 59  000000.00 175049.3 
 10.00 -0.50  54315.28  0032.44 59  000000.00 175050.5 
 11.00 -0.50  53623.01 -0054.72 19  000000.00 175109.2 
 11.00 -0.50  53566.46  0011.09 19  000000.00 175110.6 
 11.00  0.00  53910.37 -0203.54 39  000000.00 175117.1 
 11.00  0.50  54156.28 -0057.46 49  000000.00 175121.3 
 11.00  1.00  54302.49 -0029.47 99  000000.00 175125.1 
 11.00  1.50  54349.53 -0021.03 99  000000.00 175127.9 
 11.00  2.00  54345.87 -0036.87 99  000000.00 175131.3 
 11.00  2.50  54353.31 -0035.31 59  000000.00 175135.1 
 11.00  3.00  54375.67 -0028.01 99  000000.00 175139.9 
 11.00  3.50  54401.35 -0016.41 99  000000.00 175150.6 
 11.00  4.00  54437.94 -0000.97 99  000000.00 175153.2 
 11.00  4.50  54456.64  0001.11 99  000000.00 175155.9 
 11.00  5.00  54456.37  0001.06 99  000000.00 175158.3 
 11.00  5.00  54470.09  0002.18 99  000000.00 175206.4 
 11.00  5.50  54481.72  0002.53 99  000000.00 175220.5 
 11.00  6.00  54487.53  0002.79 99  000000.00 175224.7 
 11.00  6.50  54505.54  0012.77 99  000000.00 175231.1 
 11.00  7.00  54506.82  0010.20 99  000000.00 175239.4 
 11.00  7.50  54511.31  0012.07 99  000000.00 175241.9 
 11.00  8.00  54509.19  0009.94 99  000000.00 175244.7 
 11.00  8.50  54498.85  0002.50 99  000000.00 175247.4 
 11.00  9.00  54492.28 -0001.46 99  000000.00 175249.5 
 11.00  9.50  54486.12 -0002.52 99  000000.00 175252.4 
 11.00  10.00  54480.69 -0003.24 99  000000.00 175255.2 
 11.00  10.50  54472.42 -0005.20 99  000000.00 175257.3 
 11.00  11.00  54453.69 -0010.22 99  000000.00 175300.1 
 11.00  11.00  54452.72 -0006.47 99  000000.00 175301.7 
 11.00  11.50  54422.13 -0019.38 99  000000.00 175305.0 
 11.00  12.00  54339.35 -0060.75 99  000000.00 175308.0 
 11.00  12.50  54206.38 -0083.25 99  000000.00 175311.5 
 11.00  13.00  54069.53 -0112.31 79  000000.00 175313.9 
 11.00  13.50  54006.54 -0097.27 49  000000.00 175316.8 
 11.00  13.50  54018.19 -0094.63 69  000000.00 175318.5 
 12.00  13.50  00000.00  0000.00 00  000000.00 175418.3 
 12.00  13.00  52794.53 -0889.06 19  000000.00 175434.1 
 12.00  12.50  53754.28 -0387.04 19  000000.00 175444.6 
 12.00  12.00  54131.82 -0140.81 39  000000.00 175448.1 
 12.00  11.50  54348.99 -0054.01 99  000000.00 175450.7 
 12.00  11.00  54405.05 -0033.54 99  000000.00 175453.0 
 12.00  10.50  54449.31 -0013.45 99  000000.00 175455.1 
 12.00  10.00  54468.58 -0008.05 99  000000.00 175457.0 
 12.00  10.00  54467.56 -0007.39 99  000000.00 175458.2 
 12.00  9.50  54474.03 -0009.27 99  000000.00 175501.8 
 12.00  9.00  54475.05 -0008.04 99  000000.00 175503.5 
 12.00  8.50  54486.72 -0003.61 99  000000.00 175507.4 
 12.00  8.00  54488.76 -0003.68 99  000000.00 175509.9 
 12.00  7.50  54487.45 -0005.63 99  000000.00 175513.8 
 12.00  7.00  54483.77 -0008.00 99  000000.00 175517.3 
 12.00  6.50  54485.79 -0004.58 99  000000.00 175520.9 
 12.00  6.00  54486.76 -0000.04 99  000000.00 175524.6 
 12.00  5.50  54495.79  0014.38 99  000000.00 175527.2 
 12.00  5.00  54407.34 -0065.54 99  000000.00 175529.2 
 12.00  4.50  54470.56  0001.22 99  000000.00 175531.6 
 12.00  4.00  54462.13 -0000.11 99  000000.00 175534.2 
 12.00  3.50  54444.76 -0003.60 99  000000.00 175536.8 
 12.00  3.00  54432.03 -0004.63 99  000000.00 175541.3 
 12.00  2.50  54411.91 -0007.62 99  000000.00 175543.5 
 12.00  2.00  54390.74 -0005.92 99  000000.00 175545.1 
 12.00  1.50  54356.40 -0009.60 99  000000.00 175546.4 
 12.00  1.00  54277.29 -0018.64 99  000000.00 175547.6 
 12.00  0.50  53985.40 -0177.45 79  000000.00 175549.1 
 12.00  0.00  53312.07 -0412.31 29  000000.00 175550.8 
 11.00 -0.50  53347.01 -0051.04 29  000000.00 175715.6 
 11.00 -0.50  53345.66 -0053.24 29  000000.00 175716.4 
 11.00 -0.50  53355.83 -0076.79 29  000000.00 175716.8 
 10.50 -0.50  53899.41 -0169.71 39  000000.00 175720.8 
 10.00 -0.50  54195.38 -0044.76 59  000000.00 175723.2 
 9.50 -0.50  54314.75 -0005.26 89  000000.00 175726.3 
 9.00 -0.50  54522.28  0036.88 99  000000.00 175729.2 
 8.50 -0.50  54523.60  0021.59 99  000000.00 175730.8 
 8.00 -0.50  54540.55  0022.53 99  000000.00 175732.6 
 7.50 -0.50  54524.67  0008.52 99  000000.00 175734.2 
 7.00 -0.50  54525.09  0004.52 99  000000.00 175735.6 
 6.50 -0.50  54508.09 -0005.75 99  000000.00 175737.8 
 6.00 -0.50  54493.46 -0016.26 99  000000.00 175739.3 
 5.50 -0.50  54490.54 -0019.44 99  000000.00 175741.2 
 5.00 -0.50  54494.64 -0017.13 99  000000.00 175742.9 
 5.00 -0.50  54488.28 -0024.48 99  000000.00 175744.2 
 4.50 -0.50  54491.28 -0028.10 99  000000.00 175745.9 
 4.00 -0.50  54495.26 -0034.94 99  000000.00 175749.9 
 3.50 -0.50  54503.41 -0041.87 99  000000.00 175753.7 
 3.00 -0.50  54519.53 -0043.25 99  000000.00 175756.4 
 3.00 -0.50  54519.18 -0040.23 99  000000.00 175758.0 
 3.00 -0.50  54519.51 -0041.63 99  000000.00 175759.3 
 3.00 -0.50  54519.71 -0042.74 99  000000.00 175800.6 
 2.50 -0.50  54531.77 -0044.58 99  000000.00 175806.4 
 2.00 -0.50  54527.59 -0053.82 99  000000.00 175808.7 
 1.50 -0.50  54510.72 -0058.20 99  000000.00 175810.7 
 1.00 -0.50  54498.41 -0057.09 99  000000.00 175812.5 
 0.50 -0.50  54481.42 -0054.73 99  000000.00 175814.4 
 0.00 -0.50  54459.92 -0064.23 99  000000.00 175816.4 
