# Supplementary material for: Gradient magnetometer dataset and MATLAB numerical code for simulating buried firearms at a controlled field site
Source: Data Brief. 2020 Jul 21;31:106050. doi: 10.1016/j.dib.2020.106050 (PMC7393520; doi:10.1016/j.dib.2020.106050)
Supplement: Supplementary file 1 [file mmc1.zip › data/20151023/01cc.b.txt]

Gem Systems GSM-19 v4.0 31 VII93 ID 000000000 file 01cc    .b   23  X 15
datum  00000.00

time      field 
132022.0  54182.42
132042.0  54183.12
132102.0  54182.62
132122.0  54183.49
132142.0  54183.24
132202.0  54182.97
132222.0  54182.35
132242.0  54183.54
132302.0  54183.10
132322.0  54182.71
132342.0  54183.01
132402.0  54183.25
132422.0  54183.86
132442.0  54182.87
132502.0  54183.68
132522.0  54183.53
132542.0  54183.08
132602.0  54183.52
132622.0  54183.61
132642.0  54183.38
132702.0  54183.65
132722.0  54183.03
132742.0  54182.90
132802.0  54183.69
132822.0  54182.97
132842.0  54182.95
132902.0  54182.71
132922.0  54183.67
132942.0  54182.78
133002.0  54183.15
133022.0  54182.85
133042.0  54182.55
133102.0  54182.17
133122.0  54182.18
133142.0  54182.19
133202.0  54182.15
133222.0  54182.40
133242.0  54181.96
133302.0  54181.88
133322.0  54181.53
133342.0  54181.61
133402.0  54181.85
133422.0  54182.30
133442.0  54182.63
133502.0  54182.59
133522.0  54182.31
133542.0  54182.09
133602.0  54182.20
133622.0  54182.14
133642.0  54181.44
133702.0  54181.50
133722.0  54182.32
133742.0  54182.12
133802.0  54181.34
133822.0  54182.16
133842.0  54181.82
133902.0  54181.24
133922.0  54180.89
133942.0  54181.43
134002.0  54181.54
134022.0  54181.79
134042.0  54181.01
134102.0  54181.53
134122.0  54181.64
134142.0  54181.87
134202.0  54181.32
134222.0  54181.17
134242.0  54181.98
134302.0  54181.34
134322.0  54182.14
134342.0  54181.86
134402.0  54181.05
134422.0  54180.28
134442.0  54180.51
134502.0  54180.50
134522.0  54180.68
134542.0  54180.33
134602.0  54180.78
134622.0  54180.45
134642.0  54180.32
134702.0  54180.51
134722.0  54180.85
134742.0  54180.74
134802.0  54181.59
134822.0  54181.47
134842.0  54181.12
134902.0  54180.61
134922.0  54181.61
134942.0  54180.87
135002.0  54180.70
135022.0  54179.85
135042.0  54180.69
135102.0  54180.30
135122.0  54180.16
135142.0  54223.34
135202.0  54180.58
135222.0  54181.30
135242.0  54181.35
135302.0  54182.19
135322.0  54181.96
135342.0  54181.86
135402.0  54181.33
135422.0  54182.59
135442.0  54182.08
135502.0  54182.17
135522.0  54183.14
135542.0  54182.25
135602.0  54182.36
135622.0  54182.40
135642.0  54182.87
135702.0  54182.63
135722.0  54182.94
135742.0  54182.80
135802.0  54182.35
135822.0  54182.58
135842.0  54182.57
135902.0  54182.24
135922.0  54182.18
135942.0  54181.85
140002.0  54181.98
140022.0  54182.26
140042.0  54181.20
140102.0  54181.68
140122.0  54180.78
140142.0  54181.16
140202.0  54181.32
140222.0  54181.25
140242.0  54181.20
140302.0  54181.83
140322.0  54181.66
140342.0  54183.22
140402.0  54182.36
140422.0  54182.80
140442.0  54183.09
140502.0  54182.65
140522.0  54182.13
140542.0  54181.11
140602.0  54180.67
140622.0  54180.95
140642.0  54181.81
140702.0  54181.19
140722.0  54181.80
140742.0  54182.05
140802.0  54181.70
140822.0  54181.53
140842.0  54181.58
140902.0  54182.34
140922.0  54182.98
140942.0  54182.56
141002.0  54183.33
141022.0  54183.67
141042.0  54183.06
141102.0  54182.48
141122.0  54181.55
141142.0  54181.81
141202.0  54182.75
141222.0  54181.81
141242.0  54182.42
141302.0  54182.35
141322.0  54182.61
141342.0  54182.06
141402.0  54182.05
141422.0  54181.49
141442.0  54182.23
141502.0  54182.07
141522.0  54182.18
141542.0  54182.81
141602.0  54182.26
141622.0  54182.00
141642.0  54182.19
141702.0  54182.26
141722.0  54182.51
141742.0  54182.10
141802.0  54181.67
141822.0  54180.68
141842.0  54180.44
141902.0  54181.11
141922.0  54181.33
141942.0  54181.60
142002.0  54181.58
142022.0  54182.00
142042.0  54181.74
142102.0  54181.92
142122.0  54182.28
142142.0  54181.25
142202.0  54181.81
142222.0  54180.86
142242.0  54180.72
142302.0  54181.46
142322.0  54180.81
142342.0  54180.68
142402.0  54181.11
142422.0  54180.84
142442.0  54180.69
142502.0  54180.26
142522.0  54180.32
142542.0  54180.09
142602.0  54181.33
142622.0  54180.72
142642.0  54180.48
142702.0  54181.10
142722.0  54181.11
142742.0  54180.27
142802.0  54179.78
142822.0  54180.22
142842.0  54179.99
142902.0  54179.65
142922.0  54179.19
142942.0  54179.03
143002.0  54178.79
143022.0  54178.14
143042.0  54178.70
143102.0  54179.27
143122.0  54179.17
143142.0  54179.26
143202.0  54179.33
143222.0  54179.03
143242.0  54179.52
143302.0  54178.52
143322.0  54177.91
143342.0  54178.41
143402.0  54177.62
143422.0  54177.17
143442.0  54177.73
143502.0  54177.57
143522.0  54176.99
143542.0  54177.76
143602.0  54177.33
143622.0  54178.08
143642.0  54177.49
143702.0  54177.77
143722.0  54178.52
143742.0  54177.54
143802.0  54177.57
143822.0  54177.34
143842.0  54176.44
143902.0  54176.21
143922.0  54176.38
143942.0  54175.97
144002.0  54176.46
144022.0  54176.37
144042.0  54175.86
144102.0  54176.86
144122.0  54176.68
144142.0  54175.76
144202.0  54176.74
144222.0  54176.88
144242.0  54176.27
144302.0  54176.63
144322.0  54176.62
144342.0  54175.56
144402.0  54176.06
144422.0  54176.44
144442.0  54175.72
144502.0  54175.19
144522.0  54175.78
144542.0  54175.20
144602.0  54175.48
144622.0  54175.44
144642.0  54175.84
144702.0  54175.74
144722.0  54175.53
144742.0  54176.10
144802.0  54176.35
144822.0  54176.48
144842.0  54175.90
144902.0  54176.22
144922.0  54176.54
144942.0  54175.84
145002.0  54175.92
145022.0  54175.34
145042.0  54175.88
145102.0  54176.00
145122.0  54175.28
145142.0  54175.28
145202.0  54176.04
145222.0  54176.61
145242.0  54175.86
145302.0  54176.14
145322.0  54177.61
145342.0  54177.39
145402.0  54177.02
145422.0  54177.29
145442.0  54176.83
145502.0  54176.96
145522.0  54175.42
145542.0  54174.90
145602.0  54174.92
145622.0  54175.68
145642.0  54175.18
145702.0  54176.43
145722.0  54176.76
145742.0  54177.88
145802.0  54177.29
145822.0  54177.58
145842.0  54177.04
145902.0  54176.16
145922.0  54175.40
145942.0  54175.94
150002.0  54175.08
150022.0  54175.41
150042.0  54175.86
150102.0  54176.17
150122.0  54175.67
150142.0  54175.11
150202.0  54175.57
150222.0  54176.56
150242.0  54176.43
150302.0  54175.40
150322.0  54176.07
150342.0  54175.77
150402.0  54175.93
150422.0  54175.76
150442.0  54175.56
150502.0  54175.97
150522.0  54175.91
150542.0  54176.61
150602.0  54175.61
150622.0  54176.17
150642.0  54175.96
150702.0  54175.95
150722.0  54175.59
150742.0  54176.15
150802.0  54176.00
150822.0  54176.80
150842.0  54176.92
150902.0  54176.91
150922.0  54176.06
150942.0  54176.18
151002.0  54176.61
151022.0  54176.47
151042.0  54228.47
151102.0  54176.73
151122.0  54176.56
151142.0  54177.50
151202.0  54176.75
151222.0  54176.74
151242.0  54177.33
151302.0  54178.81
151322.0  54178.57
151342.0  54179.10
151402.0  54178.59
151422.0  54177.89
151442.0  54178.57
151502.0  54177.28
151522.0  54177.14
151542.0  54176.41
151602.0  54176.64
151622.0  54176.88
151642.0  54176.75
151702.0  54175.92
151722.0  54176.09
151742.0  54176.33
151802.0  54177.20
151822.0  54177.04
151842.0  54178.07
151902.0  54177.51
151922.0  54177.61
151942.0  54179.17
152002.0  54179.57
152022.0  54179.15
152042.0  54177.96
152102.0  54177.64
152122.0  54178.59
152142.0  54178.36
152202.0  54176.96
152222.0  54177.16
152242.0  54176.45
152302.0  54175.44
152322.0  54176.19
152342.0  54176.63
152402.0  54176.01
152422.0  54175.44
152442.0  54174.61
152502.0  54176.24
152522.0  54176.35
152542.0  54176.75
152602.0  54175.92
152622.0  54175.31
152642.0  54175.81
152702.0  54176.28
152722.0  54176.93
152742.0  54177.00
152802.0  54177.33
152822.0  54177.37
152842.0  54177.18
152902.0  54177.34
152922.0  54176.93
152942.0  54176.71
153002.0  54176.83
153022.0  54175.85
153042.0  54175.23
153102.0  54174.21
153122.0  54174.21
153142.0  54173.60
153202.0  54174.15
153222.0  54174.54
153242.0  54175.14
153302.0  54175.92
153322.0  54175.93
153342.0  54175.96
153402.0  54176.11
153422.0  54175.10
153442.0  54175.50
153502.0  54174.46
153522.0  54173.68
153542.0  54174.57
153602.0  54173.34
153622.0  54173.40
153642.0  54173.32
153702.0  54173.92
153722.0  54174.08
153742.0  54174.61
153802.0  54174.93
153822.0  54174.17
153842.0  54174.41
153902.0  54175.04
153922.0  54174.77
153942.0  54174.49
154002.0  54174.88
154022.0  54173.89
154042.0  54173.61
154102.0  54173.49
154122.0  54174.18
154142.0  54173.97
154202.0  54173.62
154222.0  54172.83
154242.0  54172.74
154302.0  54172.60
154322.0  54173.89
154342.0  54173.87
154402.0  54174.38
154422.0  54173.54
154442.0  54173.11
154502.0  54173.40
154522.0  54173.61
154542.0  54173.13
154602.0  54172.84
154622.0  54172.79
154642.0  54173.27
154702.0  54173.08
154722.0  54173.46
154742.0  54173.92
154802.0  54172.57
154822.0  54171.96
154842.0  54171.37
154902.0  54172.60
154922.0  54172.63
154942.0  54171.66
155002.0  54171.67
155022.0  54173.13
155042.0  54174.50
155102.0  54173.80
155122.0  54173.02
155142.0  54173.84
155202.0  54173.94
155222.0  54172.41
155242.0  54172.01
155302.0  54171.17
155322.0  54171.14
155342.0  54171.31
155402.0  54171.38
155422.0  54171.35
155442.0  54170.57
155502.0  54171.66
155522.0  54170.83
155542.0  54170.78
155602.0  54171.56
155622.0  54171.15
155642.0  54171.12
155702.0  54171.66
155722.0  54172.12
155742.0  54171.61
155802.0  54171.92
155822.0  54171.94
155842.0  54172.00
155902.0  54172.90
155922.0  54171.82
155942.0  54172.61
160002.0  54172.07
160022.0  54172.47
160042.0  54172.59
160102.0  54172.69
160122.0  54173.03
160142.0  54171.90
160202.0  54173.14
160222.0  54172.78
160242.0  54173.58
160302.0  54173.41
160322.0  54173.78
160342.0  54174.54
160402.0  54174.50
160422.0  54173.32
160442.0  54173.36
160502.0  54174.32
160522.0  54174.55
160542.0  54173.74
160602.0  54174.44
160622.0  54174.30
160642.0  54174.13
160702.0  54174.57
160722.0  54174.99
160742.0  54176.06
160802.0  54176.00
160822.0  54175.25
160842.0  54176.36
160902.0  54175.31
160922.0  54175.42
160942.0  54175.06
161002.0  54174.20
161022.0  54173.51
161042.0  54174.09
161102.0  54174.09
161122.0  54173.37
161142.0  54173.77
161202.0  54174.33
161222.0  54173.85
161242.0  54173.38
161302.0  54173.88
161322.0  54175.12
161342.0  54174.07
161402.0  54173.81
161422.0  54174.98
161442.0  54175.58
161502.0  54175.15
161522.0  54173.93
161542.0  54174.05
161602.0  54174.02
161622.0  54173.85
161642.0  54174.09
161702.0  54173.60
161722.0  54174.07
161742.0  54173.89
161802.0  54173.59
161822.0  54174.61
161842.0  54175.65
161902.0  54175.06
161922.0  54173.76
161942.0  54174.63
162002.0  54175.03
162022.0  54175.33
162042.0  54175.15
162102.0  54175.17
162122.0  54175.68
162142.0  54174.73
162202.0  54173.13
162222.0  54173.70
162242.0  54174.76
162302.0  54173.59
162322.0  54174.04
162342.0  54174.36
162402.0  54174.56
162422.0  54173.61
162442.0  54175.30
162502.0  54176.09
162522.0  54175.15
162542.0  54174.32
162602.0  54174.57
162622.0  54176.45
162642.0  54175.27
162702.0  54174.02
162722.0  54173.45
162742.0  54173.87
162802.0  54174.35
162822.0  54173.39
162842.0  54173.64
162902.0  54173.26
162922.0  54173.92
162942.0  54174.52
163002.0  54173.54
163022.0  54173.18
163042.0  54172.48
163102.0  54173.03
163122.0  54173.91
163142.0  54173.05
163202.0  54173.70
163222.0  54174.27
163242.0  54174.91
163302.0  54176.05
163322.0  54176.09
163342.0  54175.66
163402.0  54175.89
163422.0  54175.73
163442.0  54176.11
163502.0  54175.07
163522.0  54174.95
163542.0  54173.39
163602.0  54173.74
163622.0  54174.02
163642.0  54174.39
163702.0  54174.28
163722.0  54173.68
163742.0  54174.87
163802.0  54175.10
163822.0  54174.53
163842.0  54174.33
163902.0  54175.02
163922.0  54176.14
163942.0  54175.66
164002.0  54175.63
164022.0  54175.83
164042.0  54176.44
164102.0  54176.30
164122.0  54176.05
164142.0  54175.96
164202.0  54175.58
164222.0  54176.37
164242.0  54175.82
164302.0  54175.80
164322.0  54175.60
164342.0  54175.53
164402.0  54174.92
164422.0  54174.85
164442.0  54175.14
164502.0  54174.11
164522.0  54174.31
164542.0  54175.08
164602.0  54174.14
164622.0  54174.19
164642.0  54174.37
164702.0  54174.60
164722.0  54175.22
164742.0  54175.17
164802.0  54175.56
164822.0  54175.94
164842.0  54175.99
164902.0  54175.79
164922.0  54175.71
164942.0  54176.36
165002.0  54176.46
165022.0  54175.67
165042.0  54175.67
165102.0  54176.47
165122.0  54175.76
165142.0  54175.80
165202.0  54176.30
165222.0  54175.28
165242.0  54176.25
165302.0  54176.39
165322.0  54175.41
165342.0  54176.32
165402.0  54176.30
165422.0  54176.70
165442.0  54175.57
165502.0  54176.12
165522.0  54176.21
165542.0  54176.31
165602.0  54175.51
165622.0  54175.74
165642.0  54175.87
165702.0  54175.60
165722.0  54176.25
165742.0  54176.28
165802.0  54175.55
165822.0  54175.31
165842.0  54176.02
165902.0  54175.84
165922.0  54176.37
165942.0  54176.24
170002.0  54176.36
170022.0  54176.77
170042.0  54176.72
170102.0  54175.58
170122.0  54175.88
170142.0  54176.38
170202.0  54176.01
170222.0  54175.55
170242.0  54175.50
170302.0  54176.44
170322.0  54175.12
170342.0  54176.07
170402.0  54175.52
170422.0  54175.34
170442.0  54176.18
170502.0  54176.09
170522.0  54176.21
170542.0  54175.81
170602.0  54176.21
170622.0  54176.19
170642.0  54175.27
170702.0  54175.25
170722.0  54175.29
170742.0  54176.37
170802.0  54176.63
170822.0  54176.06
170842.0  54176.73
170902.0  54176.95
170922.0  54176.30
170942.0  54176.48
171002.0  54176.44
171022.0  54176.11
171042.0  54177.22
171102.0  54176.45
171122.0  54176.36
171142.0  54176.97
171202.0  54175.77
171222.0  54175.67
171242.0  54175.41
171302.0  54175.73
171322.0  54175.52
171342.0  54175.05
171402.0  54175.44
171422.0  54175.36
171442.0  54174.75
171502.0  54175.46
171522.0  54175.42
171542.0  54174.73
171602.0  54174.92
171622.0  54175.37
171642.0  54176.13
171702.0  54175.45
171722.0  54176.22
171742.0  54175.42
171802.0  54176.73
171822.0  54176.34
171842.0  54176.75
171902.0  54177.09
171922.0  54176.25
171942.0  54176.95
172002.0  54177.13
172022.0  54176.77
172042.0  54176.57
172102.0  54176.82
172122.0  54176.08
172142.0  54177.09
172202.0  54175.98
172222.0  54176.60
172242.0  54176.38
172302.0  54176.25
172322.0  54177.07
172342.0  54177.46
172402.0  54177.33
172422.0  54176.48
172442.0  54177.06
172502.0  54176.76
172522.0  54177.25
172542.0  54176.51
172602.0  54176.67
172622.0  54176.99
172642.0  54178.08
172702.0  54178.34
172722.0  54177.78
172742.0  54178.55
172802.0  54177.95
172822.0  54178.74
172842.0  54177.96
172902.0  54177.24
172922.0  54178.13
172942.0  54177.42
173002.0  54177.69
173022.0  54177.57
173042.0  54178.41
173102.0  54177.34
173122.0  54177.25
173142.0  54177.64
173202.0  54178.61
173222.0  54178.68
173242.0  54178.75
173302.0  54178.95
173322.0  54178.96
173342.0  54178.03
173402.0  54178.56
173422.0  54177.63
173442.0  54178.02
173502.0  54178.49
173522.0  54179.27
173542.0  54178.17
173602.0  54179.11
173622.0  54179.34
173642.0  54179.95
173702.0  54179.94
173722.0  54179.27
173742.0  54179.85
173802.0  54180.07
173822.0  54180.50
173842.0  54180.36
173902.0  54178.82
173922.0  54178.37
173942.0  54180.22
174002.0  54179.55
174022.0  54179.19
174042.0  54180.11
174102.0  54180.35
174122.0  54181.54
174142.0  54181.55
174202.0  54181.73
174222.0  54181.83
174242.0  54181.18
174302.0  54181.56
174322.0  54182.77
174342.0  54181.92
174402.0  54182.46
174422.0  54181.85
174442.0  54182.21
174502.0  54181.62
174522.0  54180.09
174542.0  54181.06
174602.0  54180.07
174622.0  54180.61
174642.0  54179.97
174702.0  54180.20
174722.0  54180.30
174742.0  54180.38
174802.0  54180.88
174822.0  54180.90
174842.0  54181.57
174902.0  54181.84
174922.0  54181.12
174942.0  54181.67
175002.0  54181.82
175022.0  54181.84
175042.0  54180.37
175102.0  54180.56
175122.0  54180.43
175142.0  54179.88
175202.0  54180.01
175222.0  54180.82
175242.0  54180.14
175302.0  54181.10
175322.0  54181.04
175342.0  54181.58
175402.0  54182.50
175422.0  54182.43
175442.0  54182.34
175502.0  54182.25
175522.0  54181.43
175542.0  54181.89
175602.0  54182.85
175622.0  54182.99
175642.0  54182.82
175702.0  54182.40
175722.0  54183.14
175742.0  54181.93
175802.0  54182.02
175822.0  54180.47
175842.0  54180.30
175902.0  54180.45
175922.0  54179.98
175942.0  54179.05
180002.0  54179.49
180022.0  54179.84
180042.0  54181.11
180102.0  54180.34
180122.0  54180.61
180142.0  54179.83
180202.0  54180.62
180222.0  54180.79
180242.0  54180.34
180302.0  54181.36
180322.0  54181.51
180342.0  54180.60
180402.0  54180.27
180422.0  54180.48
180442.0  54180.02
180502.0  54182.26
180522.0  54181.71
180542.0  54180.88
180602.0  54180.61
180622.0  54181.39
180642.0  54181.08
180702.0  54179.92
180722.0  54179.72
180742.0  54180.02
180802.0  54178.54
180822.0  54178.24
180842.0  54178.39
180902.0  54178.21
180922.0  54178.86
180942.0  54179.38
181002.0  54178.86
181022.0  54179.00
181042.0  54179.53
181102.0  54179.89
181122.0  54180.16
181142.0  54179.37
181202.0  54179.38
181222.0  54180.15
181242.0  54179.74
181302.0  54179.66
181322.0  54179.65
181342.0  54180.50
181402.0  54180.40
181422.0  54180.41
181442.0  54179.64
181502.0  54179.78
181522.0  54180.04
181542.0  54179.99
181602.0  54180.45
181622.0  54179.80
181642.0  54180.04
181702.0  54180.63
181722.0  54179.71
181742.0  54179.94
181802.0  54181.31
181822.0  54181.89
181842.0  54182.05
181902.0  54181.56
181922.0  54182.74
181942.0  54182.42
182002.0  54183.49
182022.0  54183.07
182042.0  54182.15
182102.0  54182.88
182122.0  54182.84
182142.0  54182.76
182202.0  54181.89
182222.0  54182.41
182242.0  54181.34
182302.0  54181.62
182322.0  54182.37
182342.0  54181.73
182402.0  54182.63
182422.0  54182.90
182442.0  54181.61
182502.0  54182.14
182522.0  54182.21
182542.0  54181.68
182602.0  54182.25
182622.0  54182.33
182642.0  54181.63
182702.0  54182.28
182722.0  54181.59
182742.0  54182.19
182802.0  54182.27
182822.0  54181.65
182842.0  54181.40
182902.0  54181.94
182922.0  54181.07
182942.0  54181.19
183002.0  54181.09
183022.0  54181.73
183042.0  54181.90
183102.0  54181.15
183122.0  54181.32
183142.0  54181.27
183202.0  54182.24
183222.0  54181.54
183242.0  54181.86
183302.0  54182.34
183322.0  54181.28
183342.0  54180.71
183402.0  54180.53
183422.0  54180.41
183442.0  54180.32
183502.0  54181.43
183522.0  54181.84
183542.0  54182.23
183602.0  54181.71
183622.0  54181.81
183642.0  54182.47
183702.0  54182.60
183722.0  54181.74
183742.0  54181.98
183802.0  54181.50
183822.0  54181.09
183842.0  54181.80
183902.0  54180.90
183922.0  54180.55
183942.0  54180.71
184002.0  54180.45
184022.0  54180.37
184042.0  54179.84
184102.0  54180.70
184122.0  54181.05
184142.0  54181.09
184202.0  54181.66
184222.0  54182.48
184242.0  54182.13
184302.0  54182.00
184322.0  54181.23
184342.0  54181.37
184402.0  54182.05
184422.0  54181.76
184442.0  54181.11
184502.0  54180.90
184522.0  54181.90
184542.0  54181.87
184602.0  54181.27
184622.0  54182.17
184642.0  54181.34
184702.0  54181.92
184722.0  54181.00
184742.0  54180.90
184802.0  54180.77
184822.0  54181.71
184842.0  54180.83
184902.0  54180.88
184922.0  54181.39
184942.0  54180.68
185002.0  54180.64
185022.0  54180.70
185042.0  54180.77
185102.0  54180.86
185122.0  54181.36
185142.0  54180.72
185202.0  54181.06
185222.0  54180.97
185242.0  54180.90
185302.0  54181.16
185322.0  54181.04
185342.0  54181.28
185402.0  54181.51
185422.0  54182.63
185442.0  54182.78
185502.0  54182.00
185522.0  54181.88
185542.0  54182.66
185602.0  54183.09
185622.0  54182.34
185642.0  54181.78
185702.0  54181.07
185722.0  54181.38
185742.0  54180.60
185802.0  54181.49
185822.0  54181.36
185842.0  54181.55
185902.0  54181.15
185922.0  54181.33
185942.0  54182.85
190002.0  54182.29
190022.0  54182.70
190042.0  54183.36
190102.0  54183.26
190122.0  54182.95
190142.0  54182.04
190202.0  54182.71
190222.0  54182.14
190242.0  54182.92
190302.0  54182.11
190322.0  54182.61
190342.0  54181.80
190402.0  54181.91
190422.0  54182.74
190442.0  54183.04
190502.0  54183.04
190522.0  54183.12
190542.0  54182.24
190602.0  54182.23
190622.0  54183.05
190642.0  54183.12
190702.0  54182.80
190722.0  54183.13
190742.0  54183.07
190802.0  54183.22
190822.0  54183.92
190842.0  54184.04
190902.0  54184.18
190922.0  54184.51
190942.0  54183.97
191002.0  54185.11
191022.0  54184.48
191042.0  54184.69
191102.0  54185.21
191122.0  54184.81
191142.0  54184.35
191202.0  54183.50
191222.0  54183.01
191242.0  54182.67
191302.0  54183.24
191322.0  54182.21
191342.0  54182.07
191402.0  54182.10
191422.0  54182.92
191442.0  54182.51
191502.0  54184.03
191522.0  54183.97
191542.0  54184.20
191602.0  54183.61
191622.0  54184.25
191642.0  54184.50
191702.0  54185.12
191722.0  54184.45
191742.0  54185.33
191802.0  54184.61
191822.0  54185.33
191842.0  54184.08
191902.0  54184.80
191922.0  54185.12
191942.0  54185.42
192002.0  54185.46
192022.0  54185.44
192042.0  54184.52
192102.0  54185.25
192122.0  54185.23
192142.0  54184.54
192202.0  54184.82
192222.0  54184.84
192242.0  54184.30
192302.0  54183.83
192322.0  54184.62
192342.0  54184.02
192402.0  54183.74
192422.0  54183.68
192442.0  54184.43
192502.0  54184.15
192522.0  54184.47
192542.0  54184.94
192602.0  54185.39
192622.0  54185.84
192642.0  54187.10
192702.0  54187.28
192722.0  54187.32
192742.0  54187.24
