# Supplementary material for: Gradient magnetometer dataset and MATLAB numerical code for simulating buried firearms at a controlled field site
Source: Data Brief. 2020 Jul 21;31:106050. doi: 10.1016/j.dib.2020.106050 (PMC7393520; doi:10.1016/j.dib.2020.106050)
Supplement: Supplementary file 1 [file mmc1.zip › data/20151023/01cc1.g.txt]

/Gem Systems GSM-19GW 8082867 v7.0 7 VII 2008 M ew5fl.v7vbs                        
/ID 13 file 01cc1   .g   23  X 15
/00100 sensor distance cm 
/X Y nT nT/m sq cor-nT time 
-1.00 -1.00  54179.86  0002.51 99  000000.00 140420.1 
-1.00 -1.00  54180.33  0002.65 99  000000.00 140456.1 
-1.00 -1.00  54180.34  0002.41 99  000000.00 140503.6 
-1.00 -1.00  54180.23  0002.34 99  000000.00 140508.2 
-1.00 -1.00  54180.08  0002.31 99  000000.00 140511.6 
-1.00 -1.00  54179.95  0002.34 99  000000.00 140514.6 
-1.00 -1.00  54179.84  0002.32 99  000000.00 140516.4 
-1.00 -1.00  54179.78  0002.35 99  000000.00 140517.9 
-1.00 -1.00  54179.76  0002.37 99  000000.00 140519.6 
-1.00 -1.00  54179.68  0002.36 99  000000.00 140521.5 
-1.00 -0.90  54179.56  0002.35 99  000000.00 140526.5 
 0.00  1.50  53983.47 -0062.36 89  000000.00 140718.5 
 0.00  1.50  53981.16 -0063.32 99  000000.00 140729.2 
 0.00  1.50  53980.96 -0063.26 99  000000.00 140732.5 
 0.00  1.50  53979.96 -0062.35 89  000000.00 140807.6 
 0.00  1.50  53966.44 -0061.70 89  000000.00 140811.8 
 0.00  1.60  53995.37 -0053.97 99  000000.00 140826.5 
 0.00  1.70  54010.74 -0045.97 99  000000.00 140845.6 
 0.00  1.80  54028.27 -0039.64 99  000000.00 140851.1 
 0.00  1.90  54044.09 -0032.15 99  000000.00 140854.2 
 0.00  2.00  54056.70 -0025.46 99  000000.00 140857.3 
 0.00  2.10  54071.37 -0021.29 99  000000.00 140903.5 
 0.00  2.20  54079.55 -0016.00 99  000000.00 140906.3 
 0.00  2.30  54085.67 -0014.28 99  000000.00 140909.4 
 0.00  2.40  54097.21 -0009.34 99  000000.00 140913.1 
 0.00  2.50  54104.29 -0007.45 99  000000.00 140916.6 
 0.00  2.60  54109.96 -0006.75 99  000000.00 140919.8 
 0.00  2.70  54116.09 -0004.31 99  000000.00 140922.8 
 0.00  2.80  54121.53 -0002.48 99  000000.00 140925.3 
 0.00  2.90  54123.75 -0002.07 99  000000.00 140928.6 
 0.00  3.00  54128.27 -0000.94 99  000000.00 140933.9 
 0.00  3.10  54132.19 -0000.01 99  000000.00 140939.3 
 0.00  3.20  54135.28  0001.00 99  000000.00 140941.9 
 0.00  3.30  54138.06  0001.64 99  000000.00 140944.5 
 0.00  3.40  54139.34  0001.17 99  000000.00 140946.9 
 0.00  3.50  54140.28  0000.39 99  000000.00 140949.8 
 0.00  3.60  54140.49 -0000.43 99  000000.00 140952.5 
 0.00  3.70  54141.23 -0001.03 99  000000.00 140955.0 
 0.00  3.80  54142.57 -0001.20 99  000000.00 140957.9 
 0.00  3.90  54143.87 -0000.57 99  000000.00 141000.6 
 0.00  4.00  54145.83  0000.17 99  000000.00 141002.9 
 0.00  4.10  54146.96  0000.45 99  000000.00 141006.7 
 0.00  4.20  54147.97  0000.10 99  000000.00 141009.2 
 0.00  4.30  54148.97  0000.21 99  000000.00 141011.8 
 0.00  4.40  54150.45  0000.52 99  000000.00 141014.3 
 0.00  4.50  54151.36  0001.03 99  000000.00 141016.8 
 0.00  4.60  54153.03  0001.17 99  000000.00 141019.8 
 0.00  4.70  54154.05  0002.00 99  000000.00 141022.3 
 0.00  4.80  54155.67  0002.52 99  000000.00 141025.4 
 0.00  4.90  54157.44  0003.82 99  000000.00 141027.8 
 0.00  5.00  54159.90  0005.92 99  000000.00 141030.3 
 0.00  5.10  54162.99  0007.95 99  000000.00 141033.2 
 0.00  5.20  54165.27  0009.77 99  000000.00 141035.9 
 0.00  5.30  54166.21  0010.72 99  000000.00 141038.5 
 0.00  5.40  54167.50  0011.43 99  000000.00 141041.7 
 0.00  5.50  54168.56  0012.23 99  000000.00 141044.4 
 0.00  5.60  54169.55  0013.03 99  000000.00 141046.9 
 0.00  5.70  54170.63  0014.08 99  000000.00 141049.8 
 0.00  5.80  54171.39  0014.89 99  000000.00 141052.3 
 0.00  5.90  54172.28  0015.74 99  000000.00 141054.8 
 0.00  6.00  54171.08  0014.18 99  000000.00 141057.3 
 0.00  6.10  54168.56  0013.27 99  000000.00 141122.2 
 0.00  6.20  54167.91  0012.68 99  000000.00 141130.5 
 0.00  6.30  54167.58  0012.74 99  000000.00 141132.9 
 0.00  6.40  54167.31  0012.67 99  000000.00 141135.4 
 0.00  6.50  54166.80  0012.19 99  000000.00 141137.7 
 0.00  6.60  54165.00  0011.50 99  000000.00 141140.5 
 0.00  6.70  54163.14  0010.19 99  000000.00 141143.5 
 0.00  6.80  54162.10  0010.43 99  000000.00 141146.3 
 0.00  6.90  54162.86  0011.51 99  000000.00 141148.9 
 0.00  7.00  54164.24  0012.81 99  000000.00 141151.5 
 0.00  7.00  54164.10  0013.21 99  000000.00 141158.3 
 0.00  7.00  54164.04  0013.19 99  000000.00 141200.9 
 0.00  7.00  54164.21  0012.93 99  000000.00 141202.9 
 0.00  7.00  54163.54  0013.17 99  000000.00 141204.7 
 0.00  7.10  54163.87  0014.36 99  000000.00 141207.9 
 0.00  7.20  54161.83  0013.31 99  000000.00 141210.6 
 0.00  7.30  54158.99  0011.77 99  000000.00 141213.6 
 0.00  7.40  54155.28  0009.42 99  000000.00 141216.3 
 0.00  7.50  54151.60  0007.35 99  000000.00 141218.9 
 0.00  7.60  54146.50  0003.87 99  000000.00 141221.5 
 0.00  7.70  54143.63  0002.86 99  000000.00 141224.4 
 0.00  7.80  54141.86  0002.48 99  000000.00 141227.1 
 0.00  7.90  54140.28  0002.94 99  000000.00 141229.4 
 0.00  8.00  54138.96  0003.24 99  000000.00 141231.8 
 0.25  1.50  54014.53 -0045.90 99  000000.00 141420.4 
 0.25  1.60  54026.74 -0038.25 99  000000.00 141430.3 
 0.25  1.70  54039.42 -0028.95 99  000000.00 141433.0 
 0.25  1.80  54053.37 -0024.98 99  000000.00 141435.3 
 0.25  1.90  54066.10 -0020.15 99  000000.00 141446.3 
 0.25  2.00  54077.28 -0015.66 99  000000.00 141514.5 
 0.25  2.10  54084.69 -0012.76 99  000000.00 141519.5 
 0.25  2.20  54093.21 -0009.20 99  000000.00 141521.9 
 0.25  2.30  54102.46 -0006.16 99  000000.00 141524.4 
 0.25  2.40  54107.60 -0004.79 99  000000.00 141526.9 
 0.25  2.50  54113.55 -0003.87 99  000000.00 141529.4 
 0.25  2.60  54117.94 -0002.29 99  000000.00 141531.9 
 0.25  2.70  54122.86 -0001.13 99  000000.00 141534.3 
 0.25  2.80  54126.14  0000.15 99  000000.00 141536.9 
 0.25  2.90  54129.93  0000.39 99  000000.00 141539.7 
 0.25  3.00  54132.50  0000.74 99  000000.00 141542.3 
 0.25  3.10  54134.00 -0000.33 99  000000.00 141545.5 
 0.25  3.20  54135.66 -0000.55 99  000000.00 141547.8 
 0.25  3.30  54137.19 -0000.30 99  000000.00 141550.9 
 0.25  3.40  54138.59 -0000.64 99  000000.00 141553.4 
 0.25  3.50  54139.55 -0000.62 99  000000.00 141556.5 
 0.25  3.60  54140.62 -0000.66 99  000000.00 141600.0 
 0.25  3.70  54141.37 -0000.89 99  000000.00 141603.9 
 0.25  3.80  54143.01 -0000.79 99  000000.00 141608.1 
 0.25  3.90  54144.33 -0000.12 99  000000.00 141610.6 
 0.25  4.00  54146.34  0000.60 99  000000.00 141612.9 
 0.25  4.10  54146.76  0000.53 99  000000.00 141615.8 
 0.25  4.20  54147.45  0000.24 99  000000.00 141618.2 
 0.25  4.30  54148.21  0000.44 99  000000.00 141620.9 
 0.25  4.40  54149.40  0001.14 99  000000.00 141623.8 
 0.25  4.50  54151.41  0002.23 99  000000.00 141626.9 
 0.25  4.60  54153.70  0003.64 99  000000.00 141629.3 
 0.25  4.70  54156.08  0005.34 99  000000.00 141632.3 
 0.25  4.80  54158.86  0006.40 99  000000.00 141635.5 
 0.25  4.90  54159.31  0007.14 99  000000.00 141638.1 
 0.25  5.00  54160.68  0007.12 99  000000.00 141641.6 
 0.25  5.10  54162.61  0007.75 99  000000.00 141721.6 
 0.25  5.20  54163.90  0009.50 99  000000.00 141725.5 
 0.25  5.30  54165.38  0009.57 99  000000.00 141727.9 
 0.25  5.40  54165.06  0009.70 99  000000.00 141730.6 
 0.25  5.50  54166.94  0010.52 99  000000.00 141733.6 
 0.25  5.60  54169.93  0013.80 99  000000.00 141736.1 
 0.25  5.70  54172.43  0016.36 99  000000.00 141738.8 
 0.25  5.80  54173.44  0016.90 99  000000.00 141741.7 
 0.25  5.90  54171.64  0015.92 99  000000.00 141744.4 
 0.25  6.00  54168.92  0012.97 99  000000.00 141747.0 
 0.25  6.10  54167.38  0012.08 99  000000.00 141749.9 
 0.25  6.20  54166.71  0010.83 99  000000.00 141752.9 
 0.25  6.30  54165.85  0011.18 99  000000.00 141755.6 
 0.25  6.40  54165.58  0011.54 99  000000.00 141758.5 
 0.25  6.50  54165.00  0011.84 99  000000.00 141801.0 
 0.25  6.60  54164.34  0011.35 99  000000.00 141803.6 
 0.25  6.70  54162.69  0010.93 99  000000.00 141806.1 
 0.25  6.80  54162.06  0010.91 99  000000.00 141808.8 
 0.25  6.90  54162.04  0011.46 99  000000.00 141811.3 
 0.25  7.00  54161.17  0011.43 99  000000.00 141814.1 
 0.25  7.10  54159.56  0011.36 99  000000.00 141817.4 
 0.25  7.20  54156.04  0009.77 99  000000.00 141819.7 
 0.25  7.30  54154.21  0008.54 99  000000.00 141821.9 
 0.25  7.40  54149.45  0006.10 99  000000.00 141824.5 
 0.25  7.50  54146.69  0005.15 99  000000.00 141826.9 
 0.25  7.60  54145.57  0005.34 99  000000.00 141829.2 
 0.25  7.70  54143.26  0005.21 99  000000.00 141832.0 
 0.25  7.80  54140.24  0004.20 99  000000.00 141834.4 
 0.25  7.90  54137.18  0001.90 99  000000.00 141836.7 
 0.25  8.00  54133.56  0000.63 99  000000.00 141839.3 
 0.50  1.50  54030.12 -0034.17 99  000000.00 141931.8 
 0.50  1.60  54042.74 -0028.05 99  000000.00 141935.1 
 0.50  1.70  54055.27 -0023.05 99  000000.00 141937.6 
 0.50  1.80  54064.66 -0019.98 99  000000.00 141940.0 
 0.50  1.90  54074.85 -0015.77 99  000000.00 141942.9 
 0.50  2.00  54085.13 -0011.73 99  000000.00 141945.9 
 0.50  2.10  54095.83 -0007.46 99  000000.00 141949.2 
 0.50  2.20  54102.68 -0005.15 99  000000.00 141951.9 
 0.50  2.30  54108.73 -0003.32 99  000000.00 141954.5 
 0.50  2.40  54112.98 -0004.36 99  000000.00 141957.0 
 0.50  2.50  54116.49 -0003.54 99  000000.00 141959.5 
 0.50  2.60  54120.50 -0002.33 99  000000.00 142001.9 
 0.50  2.70  54124.77 -0002.04 99  000000.00 142004.5 
 0.50  2.80  54127.78 -0000.68 99  000000.00 142006.9 
 0.50  2.90  54130.39 -0000.84 99  000000.00 142009.6 
 0.50  3.00  54132.74 -0000.87 99  000000.00 142012.7 
 0.50  3.00  54132.60 -0000.57 99  000000.00 142015.9 
 0.50  3.00  54132.73 -0000.97 99  000000.00 142017.2 
 0.50  3.00  54132.91 -0001.01 99  000000.00 142018.8 
 0.50  3.00  54132.91 -0000.77 99  000000.00 142020.7 
 0.50  3.10  54134.36 -0000.68 99  000000.00 142041.5 
 0.50  3.20  54134.84 -0002.39 99  000000.00 142044.2 
 0.50  3.30  54135.53 -0003.16 99  000000.00 142046.9 
 0.50  3.40  54136.02 -0004.27 99  000000.00 142050.6 
 0.50  3.50  54136.19 -0004.26 99  000000.00 142053.8 
 0.50  3.60  54137.98 -0004.34 99  000000.00 142056.6 
 0.50  3.70  54140.00 -0003.51 99  000000.00 142100.2 
 0.50  3.80  54141.37 -0003.03 99  000000.00 142103.0 
 0.50  3.90  54142.73 -0002.73 99  000000.00 142106.4 
 0.50  4.00  54143.41 -0002.55 99  000000.00 142110.0 
 0.50  4.10  54143.65 -0003.25 99  000000.00 142112.5 
 0.50  4.20  54144.28 -0003.56 99  000000.00 142114.9 
 0.50  4.30  54145.46 -0003.45 99  000000.00 142118.0 
 0.50  4.40  54147.88 -0001.75 99  000000.00 142121.3 
 0.50  4.50  54150.20  0000.21 99  000000.00 142124.3 
 0.50  4.60  54153.49  0002.19 99  000000.00 142127.0 
 0.50  4.70  54155.78  0004.34 99  000000.00 142129.7 
 0.50  4.80  54157.52  0005.45 99  000000.00 142132.2 
 0.50  4.90  54159.16  0006.40 99  000000.00 142135.3 
 0.50  5.00  54160.43  0006.72 99  000000.00 142139.6 
 0.50  5.10  54161.65  0007.60 99  000000.00 142145.6 
 0.50  5.20  54161.29  0007.35 99  000000.00 142214.6 
 0.50  5.30  54161.32  0007.16 99  000000.00 142219.2 
 0.50  5.40  54161.78  0007.30 99  000000.00 142223.4 
 0.50  5.50  54162.76  0008.00 99  000000.00 142225.7 
 0.50  5.60  54164.56  0009.57 99  000000.00 142227.9 
 0.50  5.70  54166.89  0011.95 99  000000.00 142230.3 
 0.50  5.80  54167.99  0012.60 99  000000.00 142232.8 
 0.50  5.90  54166.81  0011.96 99  000000.00 142235.1 
 0.50  6.00  54165.16  0010.20 99  000000.00 142237.5 
 0.50  6.10  54164.04  0009.40 99  000000.00 142240.1 
 0.50  6.20  54162.33  0008.37 99  000000.00 142242.5 
 0.50  6.30  54162.03  0008.21 99  000000.00 142244.9 
 0.50  6.40  54161.93  0008.70 99  000000.00 142247.9 
 0.50  6.50  54162.13  0009.37 99  000000.00 142251.4 
 0.50  6.60  54161.32  0009.04 99  000000.00 142254.6 
 0.50  6.70  54160.01  0008.75 99  000000.00 142257.5 
 0.50  6.80  54159.41  0009.01 99  000000.00 142302.3 
 0.50  6.90  54159.78  0009.92 99  000000.00 142304.9 
 0.50  7.00  54158.98  0010.35 99  000000.00 142307.4 
 0.50  7.10  54157.36  0009.92 99  000000.00 142309.9 
 0.50  7.20  54154.45  0008.38 99  000000.00 142312.3 
 0.50  7.30  54151.41  0006.44 99  000000.00 142314.4 
 0.50  7.40  54148.81  0004.90 99  000000.00 142316.6 
 0.50  7.50  54146.51  0004.22 99  000000.00 142318.9 
 0.50  7.60  54144.30  0003.88 99  000000.00 142321.4 
 0.50  7.70  54141.13  0003.45 99  000000.00 142323.9 
 0.50  7.80  54137.88  0002.40 99  000000.00 142327.3 
 0.50  7.90  54134.26  0000.31 99  000000.00 142330.4 
 0.50  8.00  54129.37 -0002.03 99  000000.00 142332.9 
 0.75  1.50  54048.97 -0028.72 99  000000.00 142428.9 
 0.75  1.60  54056.91 -0024.21 99  000000.00 142431.6 
 0.75  1.70  54066.91 -0020.02 99  000000.00 142433.9 
 0.75  1.80  54075.66 -0018.17 99  000000.00 142436.9 
 0.75  1.90  54086.76 -0014.04 99  000000.00 142439.6 
 0.75  2.00  54094.47 -0010.36 99  000000.00 142442.3 
 0.75  2.10  54104.21 -0005.52 99  000000.00 142444.9 
 0.75  2.20  54109.92 -0002.54 99  000000.00 142447.3 
 0.75  2.30  54115.35 -0002.03 99  000000.00 142449.9 
 0.75  2.40  54117.73 -0001.60 99  000000.00 142452.6 
 0.75  2.50  54121.64 -0001.48 99  000000.00 142455.2 
 0.75  2.60  54124.17 -0000.76 99  000000.00 142457.5 
 0.75  2.70  54126.22 -0001.23 99  000000.00 142459.8 
 0.75  2.80  54128.02 -0001.48 99  000000.00 142502.2 
 0.75  2.90  54129.77 -0002.22 99  000000.00 142504.7 
 0.75  3.00  54130.97 -0002.74 99  000000.00 142507.1 
 0.75  3.10  54131.19 -0003.74 99  000000.00 142509.4 
 0.75  3.20  54131.99 -0004.42 99  000000.00 142511.9 
 0.75  3.30  54131.74 -0005.50 99  000000.00 142514.2 
 0.75  3.40  54132.54 -0006.06 99  000000.00 142516.5 
 0.75  3.50  54133.36 -0006.19 99  000000.00 142518.9 
 0.75  3.60  54135.41 -0005.18 99  000000.00 142521.3 
 0.75  3.70  54137.57 -0004.17 99  000000.00 142523.5 
 0.75  3.80  54140.18 -0002.81 99  000000.00 142525.8 
 0.75  3.90  54141.32 -0002.25 99  000000.00 142528.1 
 0.75  4.00  54141.98 -0002.83 99  000000.00 142530.6 
 0.75  4.10  54141.22 -0004.19 99  000000.00 142533.3 
 0.75  4.20  54141.74 -0004.68 99  000000.00 142535.6 
 0.75  4.30  54143.88 -0003.34 99  000000.00 142537.8 
 0.75  4.40  54147.00 -0000.89 99  000000.00 142540.0 
 0.75  4.50  54149.38  0000.58 99  000000.00 142542.3 
 0.75  4.60  54151.23  0001.92 99  000000.00 142544.5 
 0.75  4.70  54153.53  0003.33 99  000000.00 142546.8 
 0.75  4.80  54155.06  0004.37 99  000000.00 142549.1 
 0.75  4.80  54155.39  0004.19 99  000000.00 142553.7 
 0.75  4.80  54155.24  0004.23 99  000000.00 142554.9 
 0.75  4.80  54155.16  0004.05 99  000000.00 142556.7 
 0.75  4.80  54155.14  0004.03 99  000000.00 142557.9 
 0.75  4.90  54157.35  0005.79 99  000000.00 142601.7 
 0.75  5.00  54158.93  0006.73 99  000000.00 142604.1 
 0.75  5.10  54160.01  0007.30 99  000000.00 142606.6 
 0.75  5.20  54159.25  0006.92 99  000000.00 142608.8 
 0.75  5.30  54158.87  0005.97 99  000000.00 142611.5 
 0.75  5.40  54157.57  0004.96 99  000000.00 142613.9 
 0.75  5.50  54157.55  0004.23 99  000000.00 142616.3 
 0.75  5.60  54157.90  0004.43 99  000000.00 142618.7 
 0.75  5.70  54158.11  0004.88 99  000000.00 142621.1 
 0.75  5.80  54158.59  0005.61 99  000000.00 142623.5 
 0.75  5.90  54159.30  0006.58 99  000000.00 142625.9 
 0.75  6.00  54159.91  0007.11 99  000000.00 142628.4 
 0.75  6.10  54159.96  0007.31 99  000000.00 142630.8 
 0.75  6.20  54159.09  0006.76 99  000000.00 142633.1 
 0.75  6.30  54158.12  0005.95 99  000000.00 142635.6 
 0.75  6.40  54157.45  0005.80 99  000000.00 142637.9 
 0.75  6.50  54156.97  0005.64 99  000000.00 142640.5 
 0.75  6.60  54156.06  0005.33 99  000000.00 142642.8 
 0.75  6.70  54154.86  0005.01 99  000000.00 142645.3 
 0.75  6.80  54154.09  0005.34 99  000000.00 142647.8 
 0.75  6.90  54155.24  0007.51 99  000000.00 142650.0 
 0.75  7.00  54156.03  0009.60 99  000000.00 142652.3 
 0.75  7.10  54155.65  0009.83 99  000000.00 142654.6 
 0.75  7.20  54153.54  0009.47 99  000000.00 142657.0 
 0.75  7.30  54151.38  0008.35 99  000000.00 142659.5 
 0.75  7.40  54148.39  0007.09 99  000000.00 142701.9 
 0.75  7.50  54146.62  0005.99 99  000000.00 142704.5 
 0.75  7.60  54143.84  0004.99 99  000000.00 142707.1 
 0.75  7.70  54140.31  0003.80 99  000000.00 142709.4 
 0.75  7.80  54136.97  0003.13 99  000000.00 142711.9 
 0.75  7.90  54133.11  0001.28 99  000000.00 142714.4 
 0.75  8.00  54129.13 -0000.49 99  000000.00 142716.9 
 1.00  1.50  54064.61 -0027.84 99  000000.00 142802.3 
 1.00  1.60  54069.25 -0025.52 99  000000.00 142805.2 
 1.00  1.70  54073.16 -0024.11 99  000000.00 142807.6 
 1.00  1.80  54079.22 -0021.46 99  000000.00 142810.1 
 1.00  1.90  54086.95 -0017.11 99  000000.00 142812.5 
 1.00  2.00  54099.42 -0011.82 99  000000.00 142814.6 
 1.00  2.10  54107.85 -0006.90 99  000000.00 142816.9 
 1.00  2.20  54114.86 -0001.83 99  000000.00 142819.3 
 1.00  2.30  54119.15  0000.72 99  000000.00 142821.6 
 1.00  2.40  54122.21 -0000.08 99  000000.00 142824.1 
 1.00  2.50  54125.47 -0001.05 99  000000.00 142826.6 
 1.00  2.60  54127.23 -0001.17 99  000000.00 142829.2 
 1.00  2.70  54129.18 -0001.11 99  000000.00 142831.5 
 1.00  2.80  54131.56 -0001.51 99  000000.00 142833.8 
 1.00  2.90  54131.57 -0001.82 99  000000.00 142836.0 
 1.00  3.00  54131.88 -0003.38 99  000000.00 142838.4 
 1.00  3.10  54131.90 -0004.07 99  000000.00 142840.6 
 1.00  3.20  54132.82 -0004.79 99  000000.00 142842.9 
 1.00  3.30  54133.41 -0005.34 99  000000.00 142845.3 
 1.00  3.40  54133.93 -0005.93 99  000000.00 142847.4 
 1.00  3.50  54134.90 -0004.96 99  000000.00 142849.7 
 1.00  3.60  54139.33 -0002.33 99  000000.00 142852.1 
 1.00  3.70  54142.02  0000.05 99  000000.00 142854.5 
 1.00  3.80  54144.63  0001.65 99  000000.00 142856.9 
 1.00  3.90  54146.00  0002.46 99  000000.00 142859.2 
 1.00  4.00  54147.26  0002.64 99  000000.00 142901.4 
 1.00  4.10  54147.65  0002.00 99  000000.00 142903.9 
 1.00  4.20  54147.14  0000.96 99  000000.00 142906.1 
 1.00  4.30  54146.09 -0000.45 99  000000.00 142908.4 
 1.00  4.40  54147.33 -0000.41 99  000000.00 142910.7 
 1.00  4.50  54149.32  0001.29 99  000000.00 142913.3 
 1.00  4.60  54151.82  0003.06 99  000000.00 142915.5 
 1.00  4.70  54153.36  0004.10 99  000000.00 142917.8 
 1.00  4.80  54153.90  0004.14 99  000000.00 142920.3 
 1.00  4.90  54154.15  0004.25 99  000000.00 142922.9 
 1.00  5.00  54154.62  0004.34 99  000000.00 142925.2 
 1.00  5.10  54154.34  0004.00 99  000000.00 142928.2 
 1.00  5.20  54153.06  0002.97 99  000000.00 142930.5 
 1.00  5.30  54151.95  0001.56 99  000000.00 142933.0 
 1.00  5.40  54150.94 -0000.30 99  000000.00 142935.4 
 1.00  5.50  54148.94 -0001.52 99  000000.00 142937.7 
 1.00  5.60  54148.23 -0001.93 99  000000.00 142940.0 
 1.00  5.70  54149.57 -0000.73 99  000000.00 142942.4 
 1.00  5.80  54150.29  0000.02 99  000000.00 142944.7 
 1.00  5.90  54150.40  0000.96 99  000000.00 142946.9 
 1.00  6.00  54153.58  0003.32 99  000000.00 142948.8 
 1.00  6.10  54155.17  0005.02 99  000000.00 142951.2 
 1.00  6.20  54154.96  0005.67 99  000000.00 142953.4 
 1.00  6.30  54154.84  0005.16 99  000000.00 142955.6 
 1.00  6.40  54153.73  0004.99 99  000000.00 142957.9 
 1.00  6.50  54153.28  0004.84 99  000000.00 143000.5 
 1.00  6.60  54152.80  0004.84 99  000000.00 143002.9 
 1.00  6.70  54152.17  0004.72 99  000000.00 143005.3 
 1.00  6.80  54151.68  0004.99 99  000000.00 143007.5 
 1.00  6.90  54151.62  0005.86 99  000000.00 143010.1 
 1.00  7.00  54151.32  0007.02 99  000000.00 143012.8 
 1.00  7.10  54150.64  0007.52 99  000000.00 143015.6 
 1.00  7.20  54148.90  0006.57 99  000000.00 143018.0 
 1.00  7.30  54146.88  0005.79 99  000000.00 143020.5 
 1.00  7.40  54144.29  0005.07 99  000000.00 143023.2 
 1.00  7.50  54142.15  0003.97 99  000000.00 143025.4 
 1.00  7.60  54140.34  0003.84 99  000000.00 143027.9 
 1.00  7.70  54137.09  0002.87 99  000000.00 143030.3 
 1.00  7.80  54134.01  0002.11 99  000000.00 143032.9 
 1.00  7.90  54131.59  0001.17 99  000000.00 143035.6 
 1.00  8.00  54127.31  0000.33 99  000000.00 143038.2 
 1.00  8.00  54126.29  0001.05 99  000000.00 143042.1 
 1.00  8.00  54126.09  0001.01 99  000000.00 143044.3 
 1.00  8.00  54126.38  0000.97 99  000000.00 143046.2 
 1.00  8.00  54126.66  0001.05 99  000000.00 143047.4 
 1.00  8.00  54126.61  0000.80 99  000000.00 143048.6 
 1.25  1.40  54082.86 -0016.89 99  000000.00 143149.1 
 1.25  1.50  54084.56 -0017.76 99  000000.00 143204.9 
 1.25  1.50  54084.66 -0017.37 99  000000.00 143210.6 
 1.25  1.60  54085.86 -0014.52 99  000000.00 143218.2 
 1.25  1.70  54091.48 -0012.94 99  000000.00 143220.6 
 1.25  1.80  54096.98 -0010.57 99  000000.00 143222.9 
 1.25  1.90  54103.05 -0008.58 99  000000.00 143225.3 
 1.25  2.00  54106.62 -0006.93 99  000000.00 143227.6 
 1.25  2.10  54112.02 -0004.77 99  000000.00 143230.1 
 1.25  2.20  54118.40 -0001.39 99  000000.00 143232.3 
 1.25  2.30  54125.12  0000.88 99  000000.00 143234.9 
 1.25  2.40  54128.70  0002.61 99  000000.00 143237.1 
 1.25  2.50  54130.88  0002.96 99  000000.00 143239.6 
 1.25  2.60  54132.63  0002.51 99  000000.00 143241.9 
 1.25  2.70  54133.50  0002.27 99  000000.00 143244.8 
 1.25  2.80  54134.21  0001.46 99  000000.00 143247.3 
 1.25  2.90  54134.50 -0000.15 99  000000.00 143249.8 
 1.25  3.00  54133.91 -0001.33 99  000000.00 143252.9 
 1.25  3.10  54133.18 -0003.10 99  000000.00 143255.8 
 1.25  3.20  54133.21 -0004.41 99  000000.00 143259.0 
 1.25  3.30  54134.02 -0004.98 99  000000.00 143301.3 
 1.25  3.40  54134.19 -0005.19 99  000000.00 143304.0 
 1.25  3.50  54134.97 -0005.06 99  000000.00 143306.4 
 1.25  3.60  54136.30 -0004.80 99  000000.00 143308.7 
 1.25  3.70  54139.33 -0002.35 99  000000.00 143311.2 
 1.25  3.80  54142.71 -0000.13 99  000000.00 143313.5 
 1.25  3.90  54146.36  0002.83 99  000000.00 143315.9 
 1.25  4.00  54148.21  0004.29 99  000000.00 143318.3 
 1.25  4.10  54149.57  0004.02 99  000000.00 143320.7 
 1.25  4.20  54149.20  0003.30 99  000000.00 143322.9 
 1.25  4.30  54147.93  0001.76 99  000000.00 143325.4 
 1.25  4.40  54148.28  0001.27 99  000000.00 143327.9 
 1.25  4.50  54149.11  0001.98 99  000000.00 143330.3 
 1.25  4.60  54150.60  0002.89 99  000000.00 143333.3 
 1.25  4.70  54151.81  0003.60 99  000000.00 143335.7 
 1.25  4.80  54151.87  0003.53 99  000000.00 143338.1 
 1.25  4.90  54151.35  0002.74 99  000000.00 143340.9 
 1.25  5.00  54150.49  0001.64 99  000000.00 143343.9 
 1.25  5.10  54149.98  0001.09 99  000000.00 143346.8 
 1.25  5.20  54148.27 -0000.76 99  000000.00 143349.3 
 1.25  5.30  54146.35 -0002.17 99  000000.00 143351.6 
 1.25  5.40  54144.51 -0003.71 99  000000.00 143353.9 
 1.25  5.50  54143.06 -0005.17 99  000000.00 143356.2 
 1.25  5.60  54142.39 -0005.51 99  000000.00 143358.6 
 1.25  5.70  54142.78 -0005.09 99  000000.00 143401.0 
 1.25  5.80  54143.93 -0003.82 99  000000.00 143403.2 
 1.25  5.90  54145.36 -0001.79 99  000000.00 143405.4 
 1.25  6.00  54147.75 -0000.14 99  000000.00 143407.8 
 1.25  6.10  54148.89  0001.74 99  000000.00 143410.5 
 1.25  6.20  54149.72  0002.82 99  000000.00 143412.9 
 1.25  6.30  54149.82  0003.28 99  000000.00 143415.4 
 1.25  6.40  54149.26  0003.08 99  000000.00 143417.7 
 1.25  6.50  54149.31  0003.10 99  000000.00 143419.9 
 1.25  6.60  54148.62  0003.13 99  000000.00 143422.2 
 1.25  6.70  54148.19  0003.46 99  000000.00 143424.8 
 1.25  6.80  54148.46  0004.49 99  000000.00 143427.1 
 1.25  6.90  54148.77  0005.37 99  000000.00 143429.3 
 1.25  7.00  54148.64  0006.30 99  000000.00 143431.5 
 1.25  7.10  54147.69  0006.36 99  000000.00 143437.6 
 1.25  7.20  54146.03  0005.88 99  000000.00 143440.1 
 1.25  7.30  54143.41  0004.60 99  000000.00 143442.2 
 1.25  7.40  54140.67  0003.20 99  000000.00 143444.5 
 1.25  7.50  54138.24  0002.31 99  000000.00 143446.6 
 1.25  7.60  54136.12  0002.27 99  000000.00 143448.8 
 1.25  7.60  54135.96  0002.26 99  000000.00 143452.5 
 1.25  7.60  54135.85  0002.30 99  000000.00 143453.7 
 1.25  7.60  54135.96  0002.24 99  000000.00 143454.9 
 1.25  7.60  54135.91  0002.34 99  000000.00 143456.1 
 1.25  7.70  54134.40  0002.36 99  000000.00 143500.7 
 1.25  7.80  54132.28  0002.33 99  000000.00 143502.8 
 1.25  7.90  54129.23  0001.95 99  000000.00 143504.9 
 1.25  8.00  54125.54  0001.06 99  000000.00 143506.9 
 1.25  8.00  54121.79 -0000.87 99  000000.00 143515.1 
 1.25  8.10  54121.84 -0001.17 99  000000.00 143530.4 
 1.50  1.50  54100.84 -0008.71 99  000000.00 143616.7 
 1.50  1.60  54106.42 -0005.23 99  000000.00 143619.7 
 1.50  1.70  54109.99 -0003.55 99  000000.00 143622.3 
 1.50  1.80  54113.00 -0002.03 99  000000.00 143624.8 
 1.50  1.90  54116.27 -0002.09 99  000000.00 143627.0 
 1.50  2.00  54117.77 -0002.07 99  000000.00 143629.4 
 1.50  2.10  54121.68 -0001.18 99  000000.00 143631.9 
 1.50  2.20  54124.15 -0000.28 99  000000.00 143634.3 
 1.50  2.30  54125.64  0000.43 99  000000.00 143639.5 
 1.50  2.30  54128.72  0000.41 99  000000.00 143643.8 
 1.50  2.30  54128.62  0000.45 99  000000.00 143645.3 
 1.50  2.30  54128.63  0000.53 99  000000.00 143646.5 
 1.50  2.40  54132.19  0002.79 99  000000.00 143649.9 
 1.50  2.50  54134.97  0004.02 99  000000.00 143652.2 
 1.50  2.60  54137.49  0003.73 99  000000.00 143654.3 
 1.50  2.70  54137.51  0003.28 99  000000.00 143656.5 
 1.50  2.80  54137.10  0002.05 99  000000.00 143658.7 
 1.50  2.90  54136.96  0000.52 99  000000.00 143701.3 
 1.50  3.00  54136.02 -0001.75 99  000000.00 143703.9 
 1.50  3.10  54134.32 -0003.72 99  000000.00 143707.1 
 1.50  3.20  54132.98 -0004.66 99  000000.00 143709.2 
 1.50  3.30  54132.85 -0005.93 99  000000.00 143711.9 
 1.50  3.40  54132.50 -0007.04 99  000000.00 143714.5 
 1.50  3.50  54133.13 -0007.76 99  000000.00 143716.9 
 1.50  3.60  54133.98 -0007.38 99  000000.00 143719.3 
 1.50  3.70  54136.64 -0005.56 99  000000.00 143721.7 
 1.50  3.80  54140.45 -0002.84 99  000000.00 143724.1 
 1.50  3.90  54143.68  0000.27 99  000000.00 143726.3 
 1.50  4.00  54147.27  0002.53 99  000000.00 143728.5 
 1.50  4.10  54148.15  0002.95 99  000000.00 143730.9 
 1.50  4.20  54148.88  0002.82 99  000000.00 143733.9 
 1.50  4.30  54149.25  0002.97 99  000000.00 143736.3 
 1.50  4.40  54149.78  0003.21 99  000000.00 143738.8 
 1.50  4.50  54151.17  0003.77 99  000000.00 143741.3 
 1.50  4.60  54152.00  0004.43 99  000000.00 143744.0 
 1.50  4.70  54153.01  0004.97 99  000000.00 143746.4 
 1.50  4.80  54153.20  0005.09 99  000000.00 143748.8 
 1.50  4.90  54152.01  0004.01 99  000000.00 143751.4 
 1.50  5.00  54150.74  0002.57 99  000000.00 143753.6 
 1.50  5.10  54148.83  0001.48 99  000000.00 143756.1 
 1.50  5.20  54146.61 -0000.61 99  000000.00 143758.3 
 1.50  5.30  54143.80 -0003.18 99  000000.00 143800.6 
 1.50  5.40  54141.98 -0005.18 99  000000.00 143803.3 
 1.50  5.50  54139.93 -0006.36 99  000000.00 143805.9 
 1.50  5.60  54139.47 -0006.76 99  000000.00 143808.2 
 1.50  5.70  54139.90 -0006.17 99  000000.00 143810.4 
 1.50  5.80  54141.04 -0004.80 99  000000.00 143813.2 
 1.50  5.90  54142.31 -0003.14 99  000000.00 143815.9 
 1.50  6.00  54144.49 -0001.25 99  000000.00 143818.1 
 1.50  6.10  54146.06  0000.61 99  000000.00 143820.8 
 1.50  6.20  54146.94  0001.78 99  000000.00 143822.9 
 1.50  6.30  54147.37  0002.52 99  000000.00 143825.1 
 1.50  6.40  54147.16  0002.56 99  000000.00 143827.4 
 1.50  6.50  54146.15  0002.28 99  000000.00 143829.6 
 1.50  6.60  54145.54  0002.04 99  000000.00 143831.9 
 1.50  6.70  54145.55  0002.59 99  000000.00 143834.4 
 1.50  6.80  54145.03  0003.43 99  000000.00 143836.6 
 1.50  6.90  54145.63  0004.32 99  000000.00 143838.9 
 1.50  7.00  54145.07  0004.20 99  000000.00 143841.0 
 1.50  7.10  54144.50  0004.62 99  000000.00 143843.5 
 1.50  7.20  54143.62  0004.44 99  000000.00 143845.3 
 1.50  7.30  54140.86  0003.93 99  000000.00 143847.6 
 1.50  7.40  54138.99  0003.28 99  000000.00 143849.8 
 1.50  7.50  54137.50  0003.11 99  000000.00 143852.1 
 1.50  7.60  54135.92  0003.27 99  000000.00 143854.4 
 1.50  7.70  54134.32  0003.53 99  000000.00 143856.7 
 1.50  7.80  54131.28  0003.59 99  000000.00 143858.9 
 1.50  7.90  54128.64  0002.78 99  000000.00 143901.1 
 1.50  8.00  54123.89  0000.31 99  000000.00 143903.5 
 1.50  8.00  54123.82  0000.36 99  000000.00 143906.7 
 1.50  8.00  54123.68  0000.47 99  000000.00 143907.9 
 1.50  8.00  54123.52  0000.47 99  000000.00 143909.2 
 1.50  8.00  54123.97  0000.62 99  000000.00 143910.4 
 1.50  8.00  54123.31  0000.71 99  000000.00 143911.7 
 1.75  1.50  54108.31 -0005.61 99  000000.00 143955.2 
 1.75  1.60  54112.94 -0002.41 99  000000.00 143957.8 
 1.75  1.70  54116.05 -0001.73 99  000000.00 143959.9 
 1.75  1.80  54117.78 -0001.89 99  000000.00 144002.8 
 1.75  1.90  54120.98 -0000.92 99  000000.00 144005.8 
 1.75  2.00  54122.57 -0000.80 99  000000.00 144008.1 
 1.75  2.10  54124.80 -0000.74 99  000000.00 144010.3 
 1.75  2.20  54126.58 -0000.55 99  000000.00 144013.0 
 1.75  2.30  54129.35  0000.07 99  000000.00 144015.9 
 1.75  2.40  54131.60  0001.24 99  000000.00 144018.6 
 1.75  2.50  54133.81  0001.84 99  000000.00 144021.1 
 1.75  2.60  54135.04  0002.79 99  000000.00 144023.2 
 1.75  2.70  54136.91  0002.74 99  000000.00 144025.8 
 1.75  2.80  54136.89  0002.04 99  000000.00 144028.2 
 1.75  2.90  54136.45  0000.04 99  000000.00 144030.6 
 1.75  3.00  54135.58 -0001.32 99  000000.00 144033.1 
 1.75  3.10  54134.04 -0002.93 99  000000.00 144035.7 
 1.75  3.20  54133.57 -0004.10 99  000000.00 144038.1 
 1.75  3.30  54132.70 -0005.62 99  000000.00 144040.9 
 1.75  3.40  54131.78 -0006.71 99  000000.00 144043.4 
 1.75  3.50  54131.63 -0007.80 99  000000.00 144046.0 
 1.75  3.60  54132.47 -0007.36 99  000000.00 144048.6 
 1.75  3.70  54134.92 -0006.12 99  000000.00 144051.0 
 1.75  3.80  54137.82 -0003.72 99  000000.00 144053.7 
 1.75  3.90  54141.76 -0001.05 99  000000.00 144056.2 
 1.75  4.00  54143.44  0000.31 99  000000.00 144058.9 
 1.75  4.10  54145.33  0001.20 99  000000.00 144101.3 
 1.75  4.20  54146.77  0002.10 99  000000.00 144103.6 
 1.75  4.30  54148.00  0002.99 99  000000.00 144105.9 
 1.75  4.40  54149.21  0003.58 99  000000.00 144108.3 
 1.75  4.50  54150.33  0003.85 99  000000.00 144114.1 
 1.75  4.50  54150.24  0003.87 99  000000.00 144115.9 
 1.75  4.50  54150.39  0004.06 99  000000.00 144117.1 
 1.75  4.50  54150.31  0003.97 99  000000.00 144119.5 
 1.75  4.60  54150.89  0004.90 99  000000.00 144124.4 
 1.75  4.70  54151.96  0005.65 99  000000.00 144126.8 
 1.75  4.80  54152.21  0005.64 99  000000.00 144129.1 
 1.75  4.90  54151.24  0005.03 99  000000.00 144131.7 
 1.75  5.00  54149.44  0003.43 99  000000.00 144135.0 
 1.75  5.10  54147.42  0001.61 99  000000.00 144137.3 
 1.75  5.20  54144.51 -0000.67 99  000000.00 144139.7 
 1.75  5.30  54140.96 -0003.84 99  000000.00 144141.9 
 1.75  5.40  54138.85 -0005.72 99  000000.00 144144.3 
 1.75  5.50  54138.76 -0005.43 99  000000.00 144147.3 
 1.75  5.60  54140.24 -0003.52 99  000000.00 144149.7 
 1.75  5.70  54140.51 -0003.35 99  000000.00 144151.9 
 1.75  5.80  54140.56 -0003.13 99  000000.00 144154.3 
 1.75  5.90  54140.55 -0003.21 99  000000.00 144156.8 
 1.75  6.00  54140.91 -0002.49 99  000000.00 144159.0 
 1.75  6.10  54141.39 -0002.04 99  000000.00 144201.4 
 1.75  6.20  54142.02 -0001.11 99  000000.00 144203.9 
 1.75  6.30  54141.83 -0000.62 99  000000.00 144206.2 
 1.75  6.40  54142.39 -0000.42 99  000000.00 144208.8 
 1.75  6.50  54142.50  0000.13 99  000000.00 144211.1 
 1.75  6.60  54142.52  0000.62 99  000000.00 144213.3 
 1.75  6.70  54143.73  0002.16 99  000000.00 144215.5 
 1.75  6.80  54143.87  0003.01 99  000000.00 144217.6 
 1.75  6.90  54143.52  0003.34 99  000000.00 144219.8 
 1.75  7.00  54142.37  0003.07 99  000000.00 144222.2 
 1.75  7.10  54140.85  0002.55 99  000000.00 144224.1 
 1.75  7.20  54139.30  0001.71 99  000000.00 144226.4 
 1.75  7.30  54137.42  0001.38 99  000000.00 144228.4 
 1.75  7.40  54135.58  0001.33 99  000000.00 144230.5 
 1.75  7.50  54135.20  0001.53 99  000000.00 144232.8 
 1.75  7.60  54133.52  0002.15 99  000000.00 144235.2 
 1.75  7.70  54131.48  0001.72 99  000000.00 144237.5 
 1.75  7.80  54129.24  0001.77 99  000000.00 144239.6 
 1.75  7.90  54125.94  0000.77 99  000000.00 144241.9 
 1.75  8.00  54122.66  0000.36 99  000000.00 144244.4 
 2.00  1.50  54115.31 -0005.57 99  000000.00 144316.4 
 2.00  1.60  54118.05 -0003.30 99  000000.00 144319.3 
 2.00  1.70  54121.65 -0002.57 99  000000.00 144321.7 
 2.00  1.80  54122.97 -0002.30 99  000000.00 144323.9 
 2.00  1.90  54125.25 -0002.36 99  000000.00 144326.2 
 2.00  2.00  54127.09 -0001.97 99  000000.00 144328.9 
 2.00  2.10  54129.27 -0001.21 99  000000.00 144331.5 
 2.00  2.20  54130.18 -0001.24 99  000000.00 144333.9 
 2.00  2.30  54131.73 -0001.09 99  000000.00 144336.4 
 2.00  2.40  54132.67 -0001.20 99  000000.00 144338.9 
 2.00  2.50  54134.64 -0000.53 99  000000.00 144341.6 
 2.00  2.60  54136.70  0000.86 99  000000.00 144344.1 
 2.00  2.70  54138.14  0002.20 99  000000.00 144346.8 
 2.00  2.80  54139.26  0002.10 99  000000.00 144349.2 
 2.00  2.90  54138.91  0001.12 99  000000.00 144351.5 
 2.00  3.00  54137.07 -0000.69 99  000000.00 144353.8 
 2.00  3.10  54136.37 -0002.40 99  000000.00 144356.6 
 2.00  3.20  54134.92 -0004.33 99  000000.00 144359.0 
 2.00  3.30  54133.67 -0005.95 99  000000.00 144401.6 
 2.00  3.30  54133.52 -0006.29 99  000000.00 144409.2 
 2.00  3.30  54133.56 -0006.24 99  000000.00 144410.6 
 2.00  3.30  54133.78 -0006.32 99  000000.00 144411.8 
 2.00  3.30  54133.57 -0006.25 99  000000.00 144412.9 
 2.00  3.40  54132.64 -0007.50 99  000000.00 144416.7 
 2.00  3.50  54132.53 -0007.93 99  000000.00 144419.1 
 2.00  3.60  54133.53 -0007.53 99  000000.00 144421.3 
 2.00  3.70  54135.10 -0006.44 99  000000.00 144423.6 
 2.00  3.80  54137.81 -0004.52 99  000000.00 144425.9 
 2.00  3.90  54139.95 -0003.01 99  000000.00 144428.2 
 2.00  4.00  54142.84 -0000.76 99  000000.00 144430.6 
 2.00  4.10  54144.67  0000.43 99  000000.00 144432.8 
 2.00  4.20  54146.64  0001.84 99  000000.00 144434.9 
 2.00  4.30  54149.01  0003.32 99  000000.00 144437.0 
 2.00  4.40  54149.97  0004.31 99  000000.00 144439.1 
 2.00  4.50  54151.52  0005.48 99  000000.00 144443.1 
 2.00  4.60  54152.69  0006.47 99  000000.00 144445.7 
 2.00  4.70  54153.24  0006.74 99  000000.00 144448.2 
 2.00  4.80  54152.87  0006.49 99  000000.00 144451.0 
 2.00  4.90  54151.84  0005.84 99  000000.00 144453.6 
 2.00  5.00  54149.59  0003.90 99  000000.00 144455.9 
 2.00  5.10  54146.50  0001.47 99  000000.00 144458.9 
 2.00  5.20  54143.45 -0001.14 99  000000.00 144501.7 
 2.00  5.30  54140.18 -0004.44 99  000000.00 144504.0 
 2.00  5.40  54138.18 -0005.95 99  000000.00 144506.2 
 2.00  5.50  54138.79 -0005.13 99  000000.00 144508.6 
 2.00  5.60  54141.45 -0002.18 99  000000.00 144510.7 
 2.00  5.70  54142.50 -0000.71 99  000000.00 144513.0 
 2.00  5.80  54141.60 -0001.24 99  000000.00 144515.4 
 2.00  5.90  54139.97 -0002.56 99  000000.00 144517.7 
 2.00  6.00  54138.82 -0003.66 99  000000.00 144520.4 
 2.00  6.10  54139.14 -0003.46 99  000000.00 144523.1 
 2.00  6.20  54139.55 -0002.32 99  000000.00 144525.6 
 2.00  6.30  54140.64 -0001.45 99  000000.00 144527.9 
 2.00  6.40  54140.92 -0000.75 99  000000.00 144530.7 
 2.00  6.50  54140.65 -0000.99 99  000000.00 144533.4 
 2.00  6.60  54140.49 -0000.10 99  000000.00 144535.9 
 2.00  6.70  54140.79  0000.87 99  000000.00 144538.3 
 2.00  6.80  54140.97  0001.52 99  000000.00 144541.0 
 2.00  6.90  54140.49  0001.46 99  000000.00 144543.3 
 2.00  7.00  54139.87  0001.17 99  000000.00 144545.7 
 2.00  7.10  54137.87  0000.34 99  000000.00 144548.1 
 2.00  7.20  54135.85 -0000.78 99  000000.00 144550.3 
 2.00  7.30  54133.30 -0002.14 99  000000.00 144552.8 
 2.00  7.40  54131.69 -0002.59 99  000000.00 144555.2 
 2.00  7.50  54130.67 -0002.18 99  000000.00 144558.0 
 2.00  7.60  54129.50 -0001.52 99  000000.00 144600.6 
 2.00  7.70  54128.04 -0001.34 99  000000.00 144603.1 
 2.00  7.80  54125.57 -0002.13 99  000000.00 144605.2 
 2.00  7.90  54122.83 -0002.82 99  000000.00 144607.4 
 2.00  8.00  54120.48 -0003.56 99  000000.00 144609.9 
 2.25  1.50  54120.10 -0005.60 99  000000.00 144644.7 
 2.25  1.60  54124.18 -0003.24 99  000000.00 144647.3 
 2.25  1.70  54126.19 -0001.97 99  000000.00 144650.0 
 2.25  1.80  54128.44 -0001.45 99  000000.00 144652.3 
 2.25  1.90  54129.67 -0001.62 99  000000.00 144654.4 
 2.25  2.00  54131.15 -0001.65 99  000000.00 144656.6 
 2.25  2.10  54133.02 -0000.37 99  000000.00 144658.9 
 2.25  2.20  54135.11  0000.81 99  000000.00 144700.9 
 2.25  2.30  54136.51  0000.81 99  000000.00 144703.3 
 2.25  2.40  54135.87 -0000.11 99  000000.00 144705.6 
 2.25  2.50  54137.19 -0000.76 99  000000.00 144707.9 
 2.25  2.60  54137.93  0000.04 99  000000.00 144709.9 
 2.25  2.70  54140.67  0001.34 99  000000.00 144712.7 
 2.25  2.80  54143.05  0002.83 99  000000.00 144715.1 
 2.25  2.90  54142.16  0002.34 99  000000.00 144717.2 
 2.25  3.00  54142.30  0000.87 99  000000.00 144719.5 
 2.25  3.10  54139.23 -0001.25 99  000000.00 144722.5 
 2.25  3.20  54139.05 -0003.19 99  000000.00 144724.9 
 2.25  3.30  54136.15 -0005.08 99  000000.00 144727.3 
 2.25  3.40  54136.64 -0006.27 99  000000.00 144729.7 
 2.25  3.50  54134.63 -0006.83 99  000000.00 144731.2 
 2.25  3.60  54135.24 -0006.72 99  000000.00 144733.9 
 2.25  3.70  54137.70 -0005.88 99  000000.00 144736.2 
 2.25  3.80  54139.25 -0004.20 99  000000.00 144738.4 
 2.25  3.90  54142.47 -0002.29 99  000000.00 144740.7 
 2.25  4.00  54142.78 -0001.28 99  000000.00 144742.8 
 2.25  4.10  54144.50 -0000.64 99  000000.00 144745.3 
 2.25  4.20  54145.20  0000.04 99  000000.00 144747.7 
 2.25  4.30  54147.38  0001.21 99  000000.00 144750.1 
 2.25  4.40  54148.70  0003.11 99  000000.00 144752.7 
 2.25  4.50  54151.15  0004.91 99  000000.00 144755.1 
 2.25  4.60  54152.30  0006.03 99  000000.00 144757.6 
 2.25  4.70  54152.72  0006.21 99  000000.00 144800.7 
 2.25  4.80  54152.90  0005.99 99  000000.00 144803.1 
 2.25  4.90  54151.43  0005.34 99  000000.00 144805.5 
 2.25  5.00  54149.90  0003.91 99  000000.00 144808.1 
 2.25  5.10  54147.28  0001.28 99  000000.00 144810.7 
 2.25  5.20  54144.28 -0001.03 99  000000.00 144812.9 
 2.25  5.30  54141.66 -0003.44 99  000000.00 144815.6 
 2.25  5.40  54140.58 -0004.70 99  000000.00 144817.9 
 2.25  5.50  54139.04 -0005.11 99  000000.00 144820.6 
 2.25  5.60  54140.05 -0004.99 99  000000.00 144823.2 
 2.25  5.70  54139.57 -0003.99 99  000000.00 144825.9 
 2.25  5.80  54140.26 -0003.30 99  000000.00 144827.9 
 2.25  5.90  54140.11 -0003.04 99  000000.00 144830.2 
 2.25  6.00  54140.31 -0002.89 99  000000.00 144833.6 
 2.25  6.00  54140.28 -0003.00 99  000000.00 144836.9 
 2.25  6.00  54140.41 -0003.20 99  000000.00 144838.1 
 2.25  6.00  54140.25 -0003.17 99  000000.00 144840.0 
 2.25  6.00  54140.17 -0003.04 99  000000.00 144841.3 
 2.25  6.00  54140.27 -0002.98 99  000000.00 144842.5 
 2.25  6.10  54140.50 -0002.75 99  000000.00 144846.5 
 2.25  6.20  54140.04 -0002.36 99  000000.00 144849.1 
 2.25  6.30  54140.07 -0002.46 99  000000.00 144902.0 
 2.25  6.30  54140.10 -0002.48 99  000000.00 144911.5 
 2.25  6.30  54139.99 -0002.31 99  000000.00 144912.8 
 2.25  6.30  54139.94 -0002.50 99  000000.00 144913.9 
 2.25  6.30  54140.00 -0002.43 99  000000.00 144915.2 
 2.25  6.40  54140.48 -0001.67 99  000000.00 144918.7 
 2.25  6.50  54141.11 -0000.63 99  000000.00 144921.2 
 2.25  6.60  54142.01  0000.31 99  000000.00 144923.6 
 2.25  6.70  54141.85  0001.08 99  000000.00 144925.8 
 2.25  6.80  54141.83  0001.09 99  000000.00 144928.1 
 2.25  6.90  54140.63  0001.10 99  000000.00 144930.4 
 2.25  7.00  54139.66  0001.12 99  000000.00 144932.5 
 2.25  7.10  54138.92  0000.87 99  000000.00 144935.1 
 2.25  7.20  54136.66  0000.07 99  000000.00 144937.5 
 2.25  7.30  54135.79 -0000.87 99  000000.00 144939.8 
 2.25  7.40  54132.80 -0001.80 99  000000.00 144941.9 
 2.25  7.50  54131.07 -0002.39 99  000000.00 144944.5 
 2.25  7.60  54131.60 -0001.76 99  000000.00 144946.6 
 2.25  7.70  54130.43  0000.69 99  000000.00 144948.0 
 2.25  7.80  54133.64  0005.01 99  000000.00 144954.9 
 2.25  7.90  54133.30  0005.43 99  000000.00 144957.7 
 2.25  8.00  54129.47  0003.51 99  000000.00 145000.3 
 2.50  1.50  54125.10 -0004.97 99  000000.00 145134.5 
 2.50  1.60  54128.30 -0003.40 99  000000.00 145137.6 
 2.50  1.70  54130.99 -0002.19 99  000000.00 145139.9 
 2.50  1.80  54134.43 -0000.94 99  000000.00 145142.1 
 2.50  1.90  54134.92 -0000.26 99  000000.00 145144.5 
 2.50  2.00  54136.50  0000.35 99  000000.00 145146.9 
 2.50  2.00  54136.17  0000.48 99  000000.00 145149.2 
 2.50  2.00  54136.25  0000.20 99  000000.00 145150.4 
 2.50  2.00  54135.62  0000.41 99  000000.00 145151.6 
 2.50  2.00  54135.89  0000.51 99  000000.00 145152.8 
 2.50  2.10  54138.20  0001.60 99  000000.00 145203.3 
 2.50  2.20  54140.01  0002.06 99  000000.00 145205.5 
 2.50  2.30  54140.87  0001.83 99  000000.00 145207.6 
 2.50  2.40  54140.95  0000.89 99  000000.00 145209.9 
 2.50  2.50  54140.83  0000.57 99  000000.00 145211.9 
 2.50  2.60  54141.36  0000.34 99  000000.00 145214.2 
 2.50  2.70  54142.59  0000.95 99  000000.00 145216.2 
 2.50  2.80  54142.92  0001.17 99  000000.00 145218.2 
 2.50  2.90  54143.49  0001.39 99  000000.00 145220.3 
 2.50  3.00  54143.13  0000.82 99  000000.00 145222.2 
 2.50  3.10  54142.53 -0000.19 99  000000.00 145224.9 
 2.50  3.20  54141.15 -0001.71 99  000000.00 145228.1 
 2.50  3.30  54141.03 -0002.55 99  000000.00 145230.3 
 2.50  3.40  54140.50 -0003.35 99  000000.00 145232.7 
 2.50  3.50  54140.01 -0003.30 99  000000.00 145235.2 
 2.50  3.60  54141.22 -0003.05 99  000000.00 145237.4 
 2.50  3.70  54141.51 -0002.39 99  000000.00 145239.7 
 2.50  3.80  54143.56 -0001.10 99  000000.00 145241.9 
 2.50  3.90  54144.68 -0000.35 99  000000.00 145243.9 
 2.50  4.00  54145.58  0000.30 99  000000.00 145246.2 
 2.50  4.10  54147.70  0000.62 99  000000.00 145248.7 
 2.50  4.20  54146.12  0000.61 99  000000.00 145250.9 
 2.50  4.30  54147.08  0000.73 99  000000.00 145253.3 
 2.50  4.40  54148.22  0001.41 99  000000.00 145255.6 
 2.50  4.50  54148.70  0002.19 99  000000.00 145257.8 
 2.50  4.60  54150.30  0002.90 99  000000.00 145300.3 
 2.50  4.70  54149.68  0003.39 99  000000.00 145302.4 
 2.50  4.80  54150.13  0003.10 99  000000.00 145304.6 
 2.50  4.90  54149.37  0002.87 99  000000.00 145306.9 
 2.50  5.00  54149.43  0002.59 99  000000.00 145309.4 
 2.50  5.10  54148.55  0002.14 99  000000.00 145311.9 
 2.50  5.20  54147.44  0001.38 99  000000.00 145314.0 
 2.50  5.30  54147.37  0000.75 99  000000.00 145316.4 
 2.50  5.40  54146.24  0000.48 99  000000.00 145318.9 
 2.50  5.50  54144.87 -0001.11 99  000000.00 145321.6 
 2.50  5.60  54142.69 -0003.03 99  000000.00 145323.7 
 2.50  5.70  54141.59 -0003.57 99  000000.00 145325.9 
 2.50  5.80  54142.57 -0002.75 99  000000.00 145328.3 
 2.50  5.90  54143.24 -0001.45 99  000000.00 145330.7 
 2.50  6.00  54144.41 -0000.91 99  000000.00 145333.1 
 2.50  6.10  54143.72 -0001.34 99  000000.00 145335.5 
 2.50  6.20  54142.66 -0002.36 99  000000.00 145337.8 
 2.50  6.30  54141.82 -0002.68 99  000000.00 145340.2 
 2.50  6.40  54141.93 -0001.64 99  000000.00 145342.5 
 2.50  6.50  54143.25 -0000.43 99  000000.00 145344.8 
 2.50  6.60  54143.64  0000.83 99  000000.00 145346.9 
 2.50  6.70  54144.19  0001.38 99  000000.00 145349.1 
 2.50  6.80  54143.80  0001.96 99  000000.00 145351.6 
 2.50  6.90  54143.33  0002.11 99  000000.00 145353.6 
 2.50  7.00  54144.19  0002.43 99  000000.00 145356.4 
 2.50  7.00  54143.23  0002.20 99  000000.00 145358.2 
 2.50  7.00  54142.09  0002.53 99  000000.00 145359.4 
 2.50  7.00  54142.88  0002.79 99  000000.00 145400.6 
 2.50  7.00  54142.90  0002.74 99  000000.00 145403.3 
 2.50  7.10  54143.87  0003.68 99  000000.00 145406.9 
 2.50  7.20  54142.43  0003.39 99  000000.00 145409.3 
 2.50  7.30  54139.80  0002.41 99  000000.00 145411.7 
 2.50  7.40  54138.60  0001.16 99  000000.00 145413.8 
 2.50  7.50  54136.80  0001.51 99  000000.00 145415.9 
 2.50  7.60  54138.71  0004.14 99  000000.00 145418.0 
 2.50  7.70  54140.88  0007.57 99  000000.00 145420.2 
 2.50  7.80  54141.17  0009.71 99  000000.00 145422.4 
 2.50  7.90  54137.27  0007.86 99  000000.00 145424.7 
 2.50  8.00  54132.97  0004.15 99  000000.00 145426.9 
 2.75  1.50  54131.47 -0003.30 99  000000.00 145507.2 
 2.75  1.60  54133.97 -0001.46 99  000000.00 145510.1 
 2.75  1.70  54137.76  0000.68 99  000000.00 145512.5 
 2.75  1.80  54139.35  0001.28 99  000000.00 145514.9 
 2.75  1.90  54139.95  0001.79 99  000000.00 145517.1 
 2.75  2.00  54140.92  0001.93 99  000000.00 145519.2 
 2.75  2.10  54141.82  0002.32 99  000000.00 145521.6 
 2.75  2.20  54142.52  0002.32 99  000000.00 145523.7 
 2.75  2.30  54143.46  0002.08 99  000000.00 145526.0 
 2.75  2.40  54142.56  0001.39 99  000000.00 145528.2 
 2.75  2.50  54141.85  0000.59 99  000000.00 145530.2 
 2.75  2.60  54143.26  0000.48 99  000000.00 145532.4 
 2.75  2.70  54143.23  0000.56 99  000000.00 145534.6 
 2.75  2.80  54142.78  0000.59 99  000000.00 145536.8 
 2.75  2.90  54142.59  0000.34 99  000000.00 145539.1 
 2.75  3.00  54143.83  0000.19 99  000000.00 145541.2 
 2.75  3.10  54142.74 -0000.06 99  000000.00 145543.7 
 2.75  3.20  54142.74 -0000.56 99  000000.00 145545.9 
 2.75  3.30  54142.25 -0000.79 99  000000.00 145548.1 
 2.75  3.40  54142.78 -0000.49 99  000000.00 145550.4 
 2.75  3.50  54143.57 -0000.43 99  000000.00 145552.7 
 2.75  3.60  54143.40 -0000.37 99  000000.00 145554.9 
 2.75  3.70  54142.76 -0000.52 99  000000.00 145557.3 
 2.75  3.80  54144.99  0000.12 99  000000.00 145559.5 
 2.75  3.90  54145.10  0001.04 99  000000.00 145601.7 
 2.75  4.00  54146.97  0001.44 99  000000.00 145603.9 
 2.75  4.10  54145.74  0000.91 99  000000.00 145606.3 
 2.75  4.20  54145.71  0000.09 99  000000.00 145608.4 
 2.75  4.30  54144.42 -0000.40 99  000000.00 145610.4 
 2.75  4.40  54145.46 -0000.26 99  000000.00 145612.5 
 2.75  4.50  54145.72  0000.23 99  000000.00 145614.7 
 2.75  4.60  54146.57  0001.11 99  000000.00 145616.7 
 2.75  4.70  54146.26  0001.27 99  000000.00 145618.9 
 2.75  4.80  54146.68  0000.83 99  000000.00 145620.9 
 2.75  4.90  54145.30  0000.51 99  000000.00 145622.8 
 2.75  5.00  54145.83  0000.62 99  000000.00 145625.0 
 2.75  5.10  54146.46  0001.18 99  000000.00 145627.2 
 2.75  5.20  54147.29  0002.44 99  000000.00 145629.3 
 2.75  5.30  54148.16  0003.67 99  000000.00 145631.4 
 2.75  5.40  54147.94  0003.90 99  000000.00 145633.4 
 2.75  5.50  54147.22  0002.46 99  000000.00 145635.5 
 2.75  5.60  54144.08  0000.24 99  000000.00 145637.7 
 2.75  5.70  54143.84 -0000.36 99  000000.00 145639.5 
 2.75  5.80  54142.84 -0000.22 99  000000.00 145641.7 
 2.75  5.90  54143.66  0000.13 99  000000.00 145643.9 
 2.75  6.00  54143.44  0000.10 99  000000.00 145646.4 
 2.75  6.10  54142.26 -0000.16 99  000000.00 145648.8 
 2.75  6.20  54142.85 -0000.64 99  000000.00 145651.2 
 2.75  6.30  54142.15 -0000.78 99  000000.00 145653.4 
 2.75  6.40  54142.03  0000.06 99  000000.00 145655.8 
 2.75  6.50  54143.37  0001.11 99  000000.00 145658.1 
 2.75  6.60  54143.76  0002.56 99  000000.00 145700.5 
 2.75  6.70  54145.47  0003.46 99  000000.00 145702.7 
 2.75  6.80  54143.58  0003.22 99  000000.00 145704.8 
 2.75  6.90  54143.23  0002.69 99  000000.00 145706.9 
 2.75  7.00  54141.99  0002.48 99  000000.00 145709.8 
 2.75  7.10  54143.01  0002.65 99  000000.00 145712.4 
 2.75  7.20  54141.04  0002.85 99  000000.00 145714.6 
 2.75  7.30  54141.19  0002.82 99  000000.00 145716.7 
 2.75  7.30  54140.30  0002.55 99  000000.00 145719.5 
 2.75  7.30  54141.66  0002.30 99  000000.00 145720.7 
 2.75  7.30  54140.61  0002.31 99  000000.00 145721.9 
 2.75  7.30  54140.59  0002.67 99  000000.00 145723.1 
 2.75  7.30  54140.59  0002.70 99  000000.00 145724.3 
 2.75  7.40  54140.26  0002.29 99  000000.00 145727.9 
 2.75  7.50  54138.91  0002.59 99  000000.00 145730.1 
 2.75  7.60  54138.78  0003.79 99  000000.00 145732.2 
 2.75  7.70  54139.61  0004.75 99  000000.00 145734.4 
 2.75  7.80  54137.67  0004.77 99  000000.00 145736.5 
 2.75  7.90  54135.61  0004.24 99  000000.00 145738.5 
 2.75  8.00  54134.00  0002.65 99  000000.00 145740.7 
 3.00  1.50  54135.99 -0001.46 99  000000.00 145909.2 
 3.00  1.60  54138.88  0000.14 99  000000.00 145913.4 
 3.00  1.70  54141.14  0001.28 99  000000.00 145916.4 
 3.00  1.80  54142.72  0001.90 99  000000.00 145918.6 
 3.00  1.90  54143.79  0002.83 99  000000.00 145921.2 
 3.00  2.00  54144.29  0002.98 99  000000.00 145923.8 
 3.00  2.10  54145.66  0003.74 99  000000.00 145927.1 
 3.00  2.20  54146.39  0004.23 99  000000.00 145930.0 
 3.00  2.30  54146.99  0004.06 99  000000.00 145934.6 
 3.00  2.40  54146.78  0003.25 99  000000.00 145940.6 
 3.00  2.50  54143.93  0001.92 99  000000.00 145943.3 
 3.00  2.60  54145.43  0001.65 99  000000.00 145945.8 
 3.00  2.70  54145.85  0002.15 99  000000.00 145948.6 
 3.00  2.80  54146.36  0002.38 99  000000.00 145951.1 
 3.00  2.90  54145.69  0001.81 99  000000.00 145953.7 
 3.00  3.00  54146.25  0001.23 99  000000.00 145956.2 
 3.00  3.10  54144.78  0000.52 99  000000.00 145958.7 
 3.00  3.20  54144.96  0000.41 99  000000.00 150001.2 
 3.00  3.30  54145.44  0000.87 99  000000.00 150003.9 
 3.00  3.40  54146.22  0001.56 99  000000.00 150006.6 
 3.00  3.50  54146.12  0001.56 99  000000.00 150009.1 
 3.00  3.60  54144.26  0000.74 99  000000.00 150011.6 
 3.00  3.70  54144.67  0000.19 99  000000.00 150014.2 
 3.00  3.80  54144.79  0000.29 99  000000.00 150016.7 
 3.00  3.90  54144.99  0000.39 99  000000.00 150018.9 
 3.00  4.00  54145.01  0000.29 99  000000.00 150021.2 
 3.00  4.10  54144.66 -0000.19 99  000000.00 150023.7 
 3.00  4.20  54144.50 -0001.11 99  000000.00 150026.0 
 3.00  4.30  54141.96 -0001.83 99  000000.00 150028.9 
 3.00  4.40  54144.13 -0001.56 99  000000.00 150031.1 
 3.00  4.50  54144.03 -0000.94 99  000000.00 150033.5 
 3.00  4.60  54144.98 -0000.12 99  000000.00 150036.1 
 3.00  4.70  54145.01 -0000.03 99  000000.00 150038.5 
 3.00  4.80  54144.62 -0000.20 99  000000.00 150041.6 
 3.00  4.90  54144.12 -0000.86 99  000000.00 150044.3 
 3.00  5.00  54144.00 -0000.91 99  000000.00 150046.9 
 3.00  5.10  54144.77  0000.05 99  000000.00 150049.8 
 3.00  5.20  54145.70  0001.27 99  000000.00 150052.0 
 3.00  5.30  54146.43  0001.90 99  000000.00 150054.2 
 3.00  5.40  54146.79  0002.36 99  000000.00 150056.4 
 3.00  5.50  54146.56  0002.06 99  000000.00 150059.2 
 3.00  5.60  54146.48  0002.57 99  000000.00 150101.8 
 3.00  5.70  54147.10  0003.57 99  000000.00 150104.2 
 3.00  5.80  54146.81  0003.60 99  000000.00 150106.2 
 3.00  5.90  54145.38  0002.47 99  000000.00 150108.5 
 3.00  6.00  54142.91  0000.30 99  000000.00 150111.6 
 3.00  6.10  54141.49 -0000.76 99  000000.00 150114.1 
 3.00  6.20  54141.06 -0000.86 99  000000.00 150116.3 
 3.00  6.30  54140.90 -0000.51 99  000000.00 150118.5 
 3.00  6.40  54141.04  0000.03 99  000000.00 150120.8 
 3.00  6.50  54140.73  0000.20 99  000000.00 150123.1 
 3.00  6.60  54141.28  0000.87 99  000000.00 150125.5 
 3.00  6.70  54141.30  0001.13 99  000000.00 150127.7 
 3.00  6.80  54141.27  0001.40 99  000000.00 150130.1 
 3.00  6.90  54140.40  0001.06 99  000000.00 150132.2 
 3.00  7.00  54139.47  0001.15 99  000000.00 150134.6 
 3.00  7.10  54139.42  0001.32 99  000000.00 150137.4 
 3.00  7.20  54138.76  0001.82 99  000000.00 150139.6 
 3.00  7.30  54137.77  0001.60 99  000000.00 150141.9 
 3.00  7.40  54136.76  0001.42 99  000000.00 150144.2 
 3.00  7.50  54135.24  0001.12 99  000000.00 150146.5 
 3.00  7.60  54134.26  0000.62 99  000000.00 150148.9 
 3.00  7.70  54132.01 -0000.97 99  000000.00 150151.5 
 3.00  7.80  54131.22 -0000.36 99  000000.00 150153.9 
 3.00  7.90  54130.42  0000.14 99  000000.00 150156.3 
 3.00  8.00  54129.27 -0000.04 99  000000.00 150158.8 
 3.25  1.50  54141.09 -0001.19 99  000000.00 150228.4 
 3.25  1.60  54142.24 -0000.60 99  000000.00 150231.8 
 3.25  1.70  54143.85  0000.58 99  000000.00 150234.5 
 3.25  1.80  54145.61  0002.01 99  000000.00 150236.7 
 3.25  1.90  54147.76  0003.38 99  000000.00 150239.0 
 3.25  2.00  54148.86  0004.14 99  000000.00 150241.1 
 3.25  2.10  54149.43  0004.46 99  000000.00 150243.5 
 3.25  2.20  54149.75  0004.41 99  000000.00 150250.2 
 3.25  2.30  54149.31  0004.09 99  000000.00 150254.5 
 3.25  2.40  54149.18  0003.23 99  000000.00 150256.7 
 3.25  2.50  54149.22  0002.86 99  000000.00 150258.9 
 3.25  2.60  54148.99  0002.85 99  000000.00 150301.1 
 3.25  2.70  54148.46  0002.56 99  000000.00 150303.3 
 3.25  2.80  54147.77  0001.87 99  000000.00 150305.6 
 3.25  2.90  54146.47  0000.55 99  000000.00 150310.4 
 3.25  3.00  54145.88 -0000.51 99  000000.00 150313.9 
 3.25  3.10  54146.25 -0000.13 99  000000.00 150321.5 
 3.25  3.20  54146.61  0000.45 99  000000.00 150324.9 
 3.25  3.30  54147.44  0001.41 99  000000.00 150327.1 
 3.25  3.40  54148.50  0001.57 99  000000.00 150329.3 
 3.25  3.50  54146.61  0000.72 99  000000.00 150331.6 
 3.25  3.60  54146.37 -0000.04 99  000000.00 150333.7 
 3.25  3.70  54146.64  0000.42 99  000000.00 150336.5 
 3.25  3.80  54146.72  0000.45 99  000000.00 150338.6 
 3.25  3.90  54145.64 -0000.54 99  000000.00 150340.7 
 3.25  4.00  54145.49 -0001.48 99  000000.00 150342.9 
 3.25  4.10  54144.18 -0001.80 99  000000.00 150345.3 
 3.25  4.20  54144.89 -0002.09 99  000000.00 150347.5 
 3.25  4.30  54143.86 -0002.08 99  000000.00 150349.7 
 3.25  4.40  54144.82 -0001.36 99  000000.00 150351.9 
 3.25  4.50  54145.86  0000.13 99  000000.00 150354.2 
 3.25  4.60  54146.93  0000.86 99  000000.00 150356.3 
 3.25  4.70  54146.19  0000.61 99  000000.00 150358.3 
 3.25  4.80  54145.45 -0000.33 99  000000.00 150400.2 
 3.25  4.90  54145.20 -0001.16 99  000000.00 150402.5 
 3.25  5.00  54144.37 -0000.97 99  000000.00 150404.7 
 3.25  5.10  54145.96  0000.46 99  000000.00 150407.1 
 3.25  5.20  54147.09  0002.40 99  000000.00 150409.1 
 3.25  5.30  54148.18  0002.96 99  000000.00 150411.2 
 3.25  5.40  54146.75  0002.74 99  000000.00 150413.2 
 3.25  5.50  54147.25  0002.25 99  000000.00 150415.4 
 3.25  5.60  54145.73  0001.65 99  000000.00 150417.6 
 3.25  5.70  54145.95  0001.33 99  000000.00 150419.8 
 3.25  5.80  54144.56  0000.73 99  000000.00 150421.9 
 3.25  5.90  54143.18 -0000.30 99  000000.00 150424.1 
 3.25  6.00  54142.20 -0001.37 99  000000.00 150426.6 
 3.25  6.10  54141.37 -0001.72 99  000000.00 150428.9 
 3.25  6.20  54140.85 -0001.63 99  000000.00 150430.9 
 3.25  6.30  54140.91 -0001.28 99  000000.00 150433.3 
 3.25  6.40  54141.90 -0001.00 99  000000.00 150435.2 
 3.25  6.50  54141.94 -0000.15 99  000000.00 150437.4 
 3.25  6.60  54141.79  0000.34 99  000000.00 150439.6 
 3.25  6.70  54142.83  0000.68 99  000000.00 150441.7 
 3.25  6.80  54141.01  0000.29 99  000000.00 150443.9 
 3.25  6.90  54140.20 -0000.55 99  000000.00 150446.0 
 3.25  7.00  54139.44 -0000.98 99  000000.00 150448.2 
 3.25  7.10  54138.86 -0000.63 99  000000.00 150450.4 
 3.25  7.20  54140.00  0000.05 99  000000.00 150452.6 
 3.25  7.30  54138.51  0000.14 99  000000.00 150454.7 
 3.25  7.40  54138.40 -0000.18 99  000000.00 150456.9 
 3.25  7.50  54135.77 -0001.58 99  000000.00 150459.8 
 3.25  7.60  54133.55 -0003.40 99  000000.00 150502.1 
 3.25  7.70  54130.39 -0005.14 99  000000.00 150504.8 
 3.25  7.80  54130.21 -0004.94 99  000000.00 150507.0 
 3.25  7.90  54130.23 -0003.07 99  000000.00 150509.0 
 3.25  8.00  54131.25 -0001.76 99  000000.00 150511.4 
 3.50  1.50  54144.51 -0000.66 99  000000.00 150547.2 
 3.50  1.50  54144.87 -0000.66 99  000000.00 150549.8 
 3.50  1.50  54144.33 -0000.63 99  000000.00 150551.2 
 3.50  1.50  54144.11 -0000.59 99  000000.00 150552.4 
 3.50  1.50  54144.19 -0000.61 99  000000.00 150553.6 
 3.50  1.60  54144.14 -0001.20 99  000000.00 150557.5 
 3.50  1.70  54145.98 -0001.41 99  000000.00 150559.8 
 3.50  1.80  54145.76 -0000.60 99  000000.00 150602.2 
 3.50  1.90  54148.48  0001.21 99  000000.00 150604.4 
 3.50  2.00  54150.99  0002.50 99  000000.00 150606.7 
 3.50  2.10  54150.44  0003.28 99  000000.00 150609.2 
 3.50  2.20  54151.58  0003.49 99  000000.00 150611.6 
 3.50  2.30  54150.02  0003.04 99  000000.00 150613.6 
 3.50  2.40  54150.56  0001.98 99  000000.00 150615.7 
 3.50  2.50  54149.33  0001.42 99  000000.00 150617.9 
 3.50  2.60  54148.80  0000.70 99  000000.00 150620.1 
 3.50  2.70  54148.85  0000.61 99  000000.00 150622.3 
 3.50  2.80  54147.58  0000.14 99  000000.00 150624.6 
 3.50  2.90  54146.93 -0000.45 99  000000.00 150627.3 
 3.50  3.00  54147.11 -0000.98 99  000000.00 150629.6 
 3.50  3.10  54147.44 -0000.68 99  000000.00 150631.9 
 3.50  3.20  54147.83 -0000.29 99  000000.00 150634.2 
 3.50  3.30  54148.10  0000.68 99  000000.00 150636.4 
 3.50  3.40  54149.31  0001.49 99  000000.00 150638.6 
 3.50  3.50  54148.96  0001.54 99  000000.00 150641.0 
 3.50  3.60  54148.70  0001.46 99  000000.00 150643.2 
 3.50  3.70  54148.26  0001.30 99  000000.00 150645.5 
 3.50  3.80  54148.09  0000.83 99  000000.00 150647.7 
 3.50  3.90  54147.38  0000.39 99  000000.00 150649.9 
 3.50  4.00  54147.04 -0000.42 99  000000.00 150651.9 
 3.50  4.10  54147.49 -0000.03 99  000000.00 150654.6 
 3.50  4.20  54148.25  0001.45 99  000000.00 150656.9 
 3.50  4.30  54148.48  0002.12 99  000000.00 150659.0 
 3.50  4.40  54149.03  0002.80 99  000000.00 150701.1 
 3.50  4.50  54147.83  0002.26 99  000000.00 150703.1 
 3.50  4.60  54146.57  0001.11 99  000000.00 150705.6 
 3.50  4.70  54145.16 -0000.28 99  000000.00 150707.9 
 3.50  4.80  54143.22 -0001.93 99  000000.00 150710.0 
 3.50  4.90  54140.69 -0003.22 99  000000.00 150712.2 
 3.50  5.00  54141.18 -0003.71 99  000000.00 150714.3 
 3.50  5.10  54141.06 -0002.69 99  000000.00 150716.9 
 3.50  5.20  54142.04 -0001.54 99  000000.00 150719.2 
 3.50  5.30  54142.14 -0001.14 99  000000.00 150721.3 
 3.50  5.40  54143.18 -0000.56 99  000000.00 150723.6 
 3.50  5.50  54143.75 -0000.53 99  000000.00 150725.8 
 3.50  5.60  54143.13 -0000.95 99  000000.00 150727.9 
 3.50  5.70  54141.67 -0001.35 99  000000.00 150730.4 
 3.50  5.80  54140.99 -0002.18 99  000000.00 150732.6 
 3.50  5.90  54139.22 -0003.08 99  000000.00 150734.6 
 3.50  6.00  54139.30 -0004.00 99  000000.00 150736.9 
 3.50  6.10  54139.05 -0003.50 99  000000.00 150739.3 
 3.50  6.20  54139.96 -0003.18 99  000000.00 150741.4 
 3.50  6.30  54139.96 -0001.89 99  000000.00 150743.7 
 3.50  6.40  54141.61  0000.02 99  000000.00 150745.8 
 3.50  6.50  54142.87  0000.66 99  000000.00 150747.9 
 3.50  6.60  54141.90  0000.70 99  000000.00 150749.9 
 3.50  6.70  54142.28  0000.07 99  000000.00 150752.1 
 3.50  6.80  54140.56 -0000.58 99  000000.00 150754.3 
 3.50  6.90  54141.12 -0001.39 99  000000.00 150756.3 
 3.50  7.00  54139.71 -0001.81 99  000000.00 150758.6 
 3.50  7.10  54138.89 -0001.32 99  000000.00 150800.9 
 3.50  7.20  54139.46 -0001.15 99  000000.00 150803.4 
 3.50  7.30  54138.11 -0001.18 99  000000.00 150805.4 
 3.50  7.40  54137.90 -0001.75 99  000000.00 150807.5 
 3.50  7.50  54136.31 -0002.11 99  000000.00 150809.8 
 3.50  7.60  54135.58 -0002.69 99  000000.00 150811.9 
 3.50  7.70  54134.33 -0002.83 99  000000.00 150814.2 
 3.50  7.80  54134.07 -0002.43 99  000000.00 150816.4 
 3.50  7.90  54133.75 -0002.10 99  000000.00 150818.6 
 3.50  8.00  54134.46 -0001.37 99  000000.00 150821.7 
 3.50  8.00  54132.24 -0001.44 99  000000.00 150825.9 
 3.50  8.00  54133.23 -0001.78 99  000000.00 150827.1 
 3.50  8.00  54133.91 -0001.65 99  000000.00 150829.4 
 3.50  8.00  54133.85 -0001.64 99  000000.00 150830.6 
 3.75  1.50  54151.96  0004.29 99  000000.00 150930.5 
 3.75  1.60  54151.97  0004.03 99  000000.00 150933.9 
 3.75  1.70  54151.11  0003.02 99  000000.00 150936.7 
 3.75  1.80  54151.22  0002.42 99  000000.00 150939.3 
 3.75  1.90  54153.42  0003.43 99  000000.00 150941.6 
 3.75  2.00  54153.33  0004.25 99  000000.00 150943.8 
 3.75  2.10  54154.22  0004.49 99  000000.00 150945.9 
 3.75  2.20  54153.68  0003.91 99  000000.00 150948.1 
 3.75  2.30  54152.52  0002.82 99  000000.00 150950.4 
 3.75  2.40  54151.53  0001.86 99  000000.00 150952.7 
 3.75  2.50  54150.87  0001.17 99  000000.00 150954.9 
 3.75  2.60  54151.32  0000.47 99  000000.00 150957.1 
 3.75  2.70  54150.15 -0000.25 99  000000.00 150959.1 
 3.75  2.80  54149.66  0000.11 99  000000.00 151001.3 
 3.75  2.90  54151.78  0000.54 99  000000.00 151003.4 
 3.75  3.00  54149.74  0000.80 99  000000.00 151005.9 
 3.75  3.10  54152.19  0000.87 99  000000.00 151008.3 
 3.75  3.20  54150.10  0000.93 99  000000.00 151010.4 
 3.75  3.30  54150.05  0000.66 99  000000.00 151012.9 
 3.75  3.40  54150.25  0000.99 99  000000.00 151014.8 
 3.75  3.50  54151.12  0001.87 99  000000.00 151016.9 
 3.75  3.60  54151.05  0002.24 99  000000.00 151018.9 
 3.75  3.70  54150.52  0001.65 99  000000.00 151021.2 
 3.75  3.80  54148.17  0000.16 99  000000.00 151023.1 
 3.75  3.90  54148.01 -0000.17 99  000000.00 151025.3 
 3.75  4.00  54148.03  0000.66 99  000000.00 151027.2 
 3.75  4.10  54148.60  0001.76 99  000000.00 151029.3 
 3.75  4.20  54150.30  0003.19 99  000000.00 151031.3 
 3.75  4.30  54151.08  0004.94 99  000000.00 151033.3 
 3.75  4.40  54149.60  0003.97 99  000000.00 151035.4 
 3.75  4.50  54148.54  0001.95 99  000000.00 151037.6 
 3.75  4.60  54145.42 -0000.11 99  000000.00 151039.6 
 3.75  4.70  54144.00 -0001.91 99  000000.00 151041.7 
 3.75  4.80  54140.35 -0003.68 99  000000.00 151043.6 
 3.75  4.90  54139.80 -0004.64 99  000000.00 151045.6 
 3.75  5.00  54140.12 -0004.28 99  000000.00 151047.7 
 3.75  5.10  54139.78 -0003.66 99  000000.00 151049.9 
 3.75  5.20  54140.63 -0003.47 99  000000.00 151051.9 
 3.75  5.30  54140.16 -0003.61 99  000000.00 151054.1 
 3.75  5.40  54139.44 -0003.26 99  000000.00 151056.1 
 3.75  5.50  54140.62 -0002.72 99  000000.00 151058.1 
 3.75  5.60  54140.87 -0002.14 99  000000.00 151100.2 
 3.75  5.70  54140.31 -0002.41 99  000000.00 151102.7 
 3.75  5.80  54141.29 -0001.24 99  000000.00 151105.3 
 3.75  5.90  54142.15 -0000.49 99  000000.00 151107.9 
 3.75  6.00  54141.96 -0000.50 99  000000.00 151110.8 
 3.75  6.00  54141.70 -0000.53 99  000000.00 151114.2 
 3.75  6.00  54142.19 -0000.60 99  000000.00 151115.4 
 3.75  6.00  54142.99 -0001.00 99  000000.00 151117.4 
 3.75  6.00  54142.58 -0000.88 99  000000.00 151119.5 
 3.75  6.10  54141.73 -0001.38 99  000000.00 151123.4 
 3.75  6.20  54142.27 -0001.96 99  000000.00 151125.6 
 3.75  6.30  54142.39 -0001.43 99  000000.00 151127.7 
 3.75  6.40  54144.07 -0000.26 99  000000.00 151129.7 
 3.75  6.50  54143.88  0000.31 99  000000.00 151131.8 
 3.75  6.60  54143.07 -0000.25 99  000000.00 151133.8 
 3.75  6.70  54143.32 -0000.46 99  000000.00 151135.8 
 3.75  6.80  54142.41 -0001.01 99  000000.00 151137.9 
 3.75  6.90  54142.61 -0001.42 99  000000.00 151139.9 
 3.75  7.00  54141.97 -0001.17 99  000000.00 151142.1 
 3.75  7.10  54142.53 -0000.64 99  000000.00 151144.4 
 3.75  7.20  54142.14 -0000.32 99  000000.00 151146.1 
 3.75  7.30  54141.02 -0000.45 99  000000.00 151147.9 
 3.75  7.40  54140.19 -0000.97 99  000000.00 151149.9 
 3.75  7.50  54139.53 -0001.28 99  000000.00 151152.1 
 3.75  7.60  54138.49 -0001.35 99  000000.00 151154.1 
 3.75  7.70  54137.74 -0001.25 99  000000.00 151156.1 
 3.75  7.80  54137.67 -0001.55 99  000000.00 151158.1 
 3.75  7.90  54136.70 -0001.33 99  000000.00 151200.1 
 3.75  8.00  54137.57 -0000.51 99  000000.00 151202.0 
 4.00  1.50  54156.20  0005.57 99  000000.00 151230.6 
 4.00  1.60  54158.30  0007.12 99  000000.00 151232.9 
 4.00  1.70  54160.90  0008.67 99  000000.00 151235.2 
 4.00  1.80  54161.48  0009.28 99  000000.00 151237.5 
 4.00  1.90  54161.33  0009.15 99  000000.00 151239.7 
 4.00  2.00  54160.22  0007.49 99  000000.00 151242.1 
 4.00  2.00  54159.44  0007.72 99  000000.00 151244.9 
 4.00  2.00  54159.35  0007.67 99  000000.00 151246.1 
 4.00  2.00  54159.76  0007.70 99  000000.00 151247.4 
 4.00  2.00  54159.84  0007.75 99  000000.00 151248.9 
 4.00  2.00  54159.68  0007.80 99  000000.00 151251.9 
 4.00  2.10  54159.30  0005.95 99  000000.00 151256.7 
 4.00  2.20  54157.11  0003.49 99  000000.00 151258.9 
 4.00  2.30  54154.52  0002.04 99  000000.00 151301.2 
 4.00  2.40  54155.73  0002.13 99  000000.00 151304.0 
 4.00  2.50  54156.38  0002.75 99  000000.00 151306.5 
 4.00  2.60  54156.04  0002.99 99  000000.00 151308.9 
 4.00  2.70  54155.75  0002.27 99  000000.00 151311.0 
 4.00  2.80  54153.91  0001.32 99  000000.00 151313.3 
 4.00  2.90  54155.58  0001.33 99  000000.00 151315.6 
 4.00  3.00  54154.90  0001.75 99  000000.00 151317.8 
 4.00  3.10  54154.47  0002.28 99  000000.00 151320.1 
 4.00  3.20  54153.46  0001.62 99  000000.00 151322.2 
 4.00  3.30  54153.28  0001.67 99  000000.00 151327.9 
 4.00  3.40  54153.27  0001.68 99  000000.00 151331.9 
 4.00  3.50  54152.66  0001.73 99  000000.00 151334.9 
 4.00  3.60  54151.67  0001.35 99  000000.00 151337.2 
 4.00  3.70  54151.02  0000.43 99  000000.00 151339.5 
 4.00  3.80  54148.50 -0001.56 99  000000.00 151341.6 
 4.00  3.90  54146.42 -0003.16 99  000000.00 151343.7 
 4.00  4.00  54146.64 -0002.74 99  000000.00 151345.7 
 4.00  4.10  54148.78 -0000.65 99  000000.00 151349.1 
 4.00  4.20  54148.53  0000.50 99  000000.00 151351.4 
 4.00  4.30  54148.25  0000.42 99  000000.00 151353.6 
 4.00  4.40  54146.97 -0000.01 99  000000.00 151355.6 
 4.00  4.50  54146.62 -0000.41 99  000000.00 151357.6 
 4.00  4.60  54144.99 -0000.70 99  000000.00 151359.1 
 4.00  4.70  54142.95 -0002.65 99  000000.00 151401.3 
 4.00  4.80  54139.53 -0006.10 99  000000.00 151403.7 
 4.00  4.90  54137.16 -0007.87 99  000000.00 151405.6 
 4.00  5.00  54137.35 -0007.44 99  000000.00 151407.1 
 4.00  5.10  54138.47 -0005.72 99  000000.00 151410.2 
 4.00  5.20  54139.05 -0005.45 99  000000.00 151412.5 
 4.00  5.30  54138.45 -0005.37 99  000000.00 151415.3 
 4.00  5.40  54139.45 -0005.28 99  000000.00 151417.7 
 4.00  5.50  54139.04 -0004.76 99  000000.00 151419.9 
 4.00  5.60  54139.82 -0004.32 99  000000.00 151422.1 
 4.00  5.70  54139.62 -0004.10 99  000000.00 151424.3 
 4.00  5.80  54139.00 -0004.69 99  000000.00 151427.1 
 4.00  5.90  54140.06 -0005.34 99  000000.00 151429.2 
 4.00  6.00  54139.00 -0005.89 99  000000.00 151431.8 
 4.00  6.00  54139.02 -0005.89 99  000000.00 151434.6 
 4.00  6.00  54139.39 -0005.62 99  000000.00 151435.8 
 4.00  6.00  54138.85 -0005.56 99  000000.00 151437.6 
 4.00  6.00  54138.79 -0005.55 99  000000.00 151438.8 
 4.00  6.00  54139.06 -0005.22 99  000000.00 151439.9 
 4.00  6.10  54138.03 -0006.42 99  000000.00 151443.0 
 4.00  6.20  54137.88 -0006.35 99  000000.00 151445.2 
 4.00  6.30  54139.53 -0004.84 99  000000.00 151447.6 
 4.00  6.40  54143.56 -0002.15 99  000000.00 151449.9 
 4.00  6.50  54143.29 -0000.78 99  000000.00 151451.9 
 4.00  6.60  54143.52 -0000.75 99  000000.00 151454.2 
 4.00  6.70  54142.98 -0001.65 99  000000.00 151456.4 
 4.00  6.80  54142.18 -0002.40 99  000000.00 151458.8 
 4.00  6.90  54142.41 -0002.47 99  000000.00 151500.9 
 4.00  7.00  54142.31 -0001.73 99  000000.00 151503.1 
 4.00  7.10  54143.35 -0000.62 99  000000.00 151505.2 
 4.00  7.20  54142.49 -0000.81 99  000000.00 151507.6 
 4.00  7.30  54142.34 -0000.26 99  000000.00 151509.9 
 4.00  7.40  54142.55 -0000.59 99  000000.00 151512.2 
 4.00  7.50  54141.90 -0000.04 99  000000.00 151514.4 
 4.00  7.60  54141.60  0000.85 99  000000.00 151517.1 
 4.00  7.70  54141.37  0000.44 99  000000.00 151519.3 
 4.00  7.80  54140.92  0000.79 99  000000.00 151521.4 
 4.00  7.90  54140.52  0001.12 99  000000.00 151523.6 
 4.00  8.00  54141.65  0001.73 99  000000.00 151526.1 
 4.00  8.00  54139.79  0001.57 99  000000.00 151527.9 
 4.00  8.00  54140.26  0001.53 99  000000.00 151529.1 
 4.00  8.00  54140.31  0001.40 99  000000.00 151530.3 
 4.00  8.00  54140.51  0001.37 99  000000.00 151533.1 
 4.00  8.00  54140.30  0001.72 99  000000.00 151534.4 
-1.00 -1.00  54173.25  0002.54 99  000000.00 151634.9 
-1.00 -1.00  54173.29  0002.55 99  000000.00 151637.6 
-1.00 -1.00  54173.15  0002.66 99  000000.00 151639.0 
-1.00 -1.00  54173.19  0002.60 99  000000.00 151640.2 
-1.00 -1.00  54173.20  0002.52 99  000000.00 151641.4 
-1.00 -1.00  54173.25  0002.49 99  000000.00 151642.6 
-1.00 -1.00  54173.21  0002.51 99  000000.00 151643.9 
-1.00 -1.00  54173.20  0002.52 99  000000.00 151645.4 
-1.00 -1.00  54170.46  0002.71 99  000000.00 153709.4 
-1.00 -1.00  54170.56  0002.65 99  000000.00 153710.6 
-1.00 -1.00  54170.58  0002.68 99  000000.00 153711.8 
-1.00 -1.00  54170.65  0002.65 99  000000.00 153714.1 
-1.00 -1.00  54170.66  0002.65 99  000000.00 153715.8 
-1.00 -1.00  54170.78  0002.60 99  000000.00 153721.9 
-1.00 -1.00  54170.70  0002.60 99  000000.00 153724.3 
-1.00 -1.00  54170.69  0002.62 99  000000.00 153725.5 
 4.25  1.50  54152.53  0002.95 99  000000.00 153845.1 
 4.25  1.60  54154.95  0004.92 99  000000.00 153849.2 
 4.25  1.70  54156.14  0006.16 99  000000.00 153851.6 
 4.25  1.80  54156.04  0005.92 99  000000.00 153853.8 
 4.25  1.90  54155.30  0005.23 99  000000.00 153855.9 
 4.25  2.00  54155.51  0004.85 99  000000.00 153857.9 
 4.25  2.10  54155.12  0004.68 99  000000.00 153900.5 
 4.25  2.20  54155.89  0005.11 99  000000.00 153902.7 
 4.25  2.30  54155.64  0005.00 99  000000.00 153904.8 
 4.25  2.40  54154.88  0004.48 99  000000.00 153906.9 
 4.25  2.50  54153.80  0003.62 99  000000.00 153908.9 
 4.25  2.60  54153.59  0003.20 99  000000.00 153910.9 
 4.25  2.70  54153.26  0003.33 99  000000.00 153913.0 
 4.25  2.80  54154.64  0004.79 99  000000.00 153915.0 
 4.25  2.90  54158.51  0008.85 99  000000.00 153917.2 
 4.25  3.00  54160.34  0010.87 99  000000.00 153919.5 
 4.25  3.10  54158.10  0008.83 99  000000.00 153921.6 
 4.25  3.20  54154.85  0006.44 99  000000.00 153923.6 
 4.25  3.30  54151.55  0003.65 99  000000.00 153925.7 
 4.25  3.40  54149.10  0001.61 99  000000.00 153927.7 
 4.25  3.50  54146.92  0000.26 99  000000.00 153929.9 
 4.25  3.50  54146.70 -0000.25 99  000000.00 153946.4 
 4.25  3.50  54145.66 -0000.55 99  000000.00 153948.6 
 4.25  3.60  54145.49 -0000.89 99  000000.00 153951.4 
 4.25  3.70  54144.57 -0001.17 99  000000.00 153954.1 
 4.25  3.80  54144.25 -0001.63 99  000000.00 153956.6 
 4.25  3.90  54142.15 -0002.28 99  000000.00 153958.9 
 4.25  4.00  54142.30 -0002.23 99  000000.00 154001.6 
 4.25  4.10  54143.44 -0001.65 99  000000.00 154004.0 
 4.25  4.20  54143.38 -0000.92 99  000000.00 154006.9 
 4.25  4.20  54142.13 -0001.20 99  000000.00 154010.2 
 4.25  4.20  54141.92 -0001.20 99  000000.00 154011.4 
 4.25  4.30  54142.27 -0001.39 99  000000.00 154018.3 
 4.25  4.40  54141.21 -0001.88 99  000000.00 154022.1 
 4.25  4.50  54139.49 -0003.09 99  000000.00 154025.1 
 4.25  4.60  54137.77 -0003.77 99  000000.00 154042.8 
 4.25  4.70  54134.66 -0006.55 99  000000.00 154045.5 
 4.25  4.80  54132.33 -0008.55 99  000000.00 154047.8 
 4.25  4.90  54130.34 -0010.03 99  000000.00 154050.6 
 4.25  5.00  54130.11 -0009.67 99  000000.00 154053.4 
 4.25  5.10  54130.52 -0008.71 99  000000.00 154055.7 
 4.25  5.20  54131.55 -0007.81 99  000000.00 154057.9 
 4.25  5.30  54131.48 -0007.31 99  000000.00 154100.1 
 4.25  5.40  54131.52 -0007.50 99  000000.00 154102.2 
 4.25  5.50  54131.39 -0007.63 99  000000.00 154104.4 
 4.25  5.60  54131.32 -0007.73 99  000000.00 154106.4 
 4.25  5.70  54130.64 -0007.98 99  000000.00 154108.7 
 4.25  5.80  54130.96 -0007.86 99  000000.00 154110.9 
 4.25  5.90  54131.15 -0008.05 99  000000.00 154113.5 
 4.25  6.00  54131.10 -0008.08 99  000000.00 154115.7 
 4.25  6.10  54132.36 -0007.68 99  000000.00 154117.9 
 4.25  6.20  54133.30 -0006.69 99  000000.00 154119.9 
 4.25  6.30  54134.99 -0005.31 99  000000.00 154121.9 
 4.25  6.40  54135.86 -0004.10 99  000000.00 154123.9 
 4.25  6.50  54137.87 -0003.42 99  000000.00 154125.9 
 4.25  6.60  54137.22 -0003.44 99  000000.00 154127.9 
 4.25  6.70  54136.80 -0003.82 99  000000.00 154129.8 
 4.25  6.80  54136.67 -0004.03 99  000000.00 154131.9 
 4.25  6.90  54137.54 -0003.98 99  000000.00 154134.1 
 4.25  7.00  54137.04 -0003.44 99  000000.00 154136.0 
 4.25  7.10  54138.39 -0002.73 99  000000.00 154138.6 
 4.25  7.20  54138.46 -0002.14 99  000000.00 154140.6 
 4.25  7.30  54138.88 -0001.64 99  000000.00 154142.6 
 4.25  7.40  54139.09 -0001.00 99  000000.00 154144.9 
 4.25  7.50  54139.34 -0000.35 99  000000.00 154147.4 
 4.25  7.60  54140.03  0000.94 99  000000.00 154153.6 
 4.25  7.70  54140.02  0001.39 99  000000.00 154155.9 
 4.25  7.80  54139.51  0001.45 99  000000.00 154157.9 
 4.25  7.90  54140.00  0001.30 99  000000.00 154159.8 
 4.25  8.00  54138.99  0001.69 99  000000.00 154202.0 
 4.50  1.50  54150.19  0001.55 99  000000.00 154230.5 
 4.50  1.60  54153.56  0004.04 99  000000.00 154233.1 
 4.50  1.70  54154.05  0004.52 99  000000.00 154235.4 
 4.50  1.80  54153.28  0003.68 99  000000.00 154237.4 
 4.50  1.90  54152.68  0002.82 99  000000.00 154239.5 
 4.50  2.00  54153.34  0002.78 99  000000.00 154241.7 
 4.50  2.10  54154.07  0004.20 99  000000.00 154244.1 
 4.50  2.20  54154.77  0004.85 99  000000.00 154246.2 
 4.50  2.30  54154.17  0004.50 99  000000.00 154248.5 
 4.50  2.40  54152.76  0003.42 99  000000.00 154250.5 
 4.50  2.50  54151.62  0002.28 99  000000.00 154252.6 
 4.50  2.60  54151.28  0001.50 99  000000.00 154254.6 
 4.50  2.70  54149.84  0001.25 99  000000.00 154256.7 
 4.50  2.80  54150.95  0002.42 99  000000.00 154258.9 
 4.50  2.90  54154.57  0005.09 99  000000.00 154301.1 
 4.50  3.00  54153.94  0006.19 99  000000.00 154303.3 
 4.50  3.10  54152.11  0004.68 99  000000.00 154305.8 
 4.50  3.20  54146.94  0000.56 99  000000.00 154307.7 
 4.50  3.30  54145.13 -0001.10 99  000000.00 154310.2 
 4.50  3.40  54142.97 -0002.86 99  000000.00 154312.4 
 4.50  3.50  54141.94 -0003.62 99  000000.00 154316.1 
 4.50  3.60  54141.17 -0004.08 99  000000.00 154340.2 
 4.50  3.70  54140.81 -0004.34 99  000000.00 154342.7 
 4.50  3.80  54140.07 -0004.48 99  000000.00 154345.0 
 4.50  3.90  54140.09 -0004.52 99  000000.00 154347.4 
 4.50  4.00  54139.28 -0004.86 99  000000.00 154349.9 
 4.50  4.00  54139.79 -0004.68 99  000000.00 154357.1 
 4.50  4.00  54138.06 -0004.60 99  000000.00 154359.2 
 4.50  4.00  54139.24 -0004.96 99  000000.00 154401.5 
 4.50  4.00  54139.48 -0004.69 99  000000.00 154417.3 
 4.50  4.00  54139.45 -0004.59 99  000000.00 154422.7 
 4.50  4.10  54137.83 -0004.93 99  000000.00 154502.4 
 4.50  4.20  54136.98 -0005.37 99  000000.00 154505.2 
 4.50  4.30  54135.95 -0005.93 99  000000.00 154507.3 
 4.50  4.40  54135.08 -0006.75 99  000000.00 154509.7 
 4.50  4.50  54134.55 -0007.45 99  000000.00 154512.0 
 4.50  4.60  54131.57 -0008.64 99  000000.00 154514.8 
 4.50  4.70  54131.08 -0009.66 99  000000.00 154517.4 
 4.50  4.80  54129.24 -0010.37 99  000000.00 154519.7 
 4.50  4.90  54130.31 -0009.92 99  000000.00 154521.7 
 4.50  5.00  54129.40 -0008.89 99  000000.00 154524.2 
 4.50  5.10  54130.07 -0008.48 99  000000.00 154526.4 
 4.50  5.20  54129.62 -0008.27 99  000000.00 154528.7 
 4.50  5.30  54129.17 -0009.05 99  000000.00 154530.8 
 4.50  5.40  54127.45 -0010.63 99  000000.00 154532.9 
 4.50  5.50  54124.79 -0012.66 99  000000.00 154535.2 
 4.50  5.60  54123.62 -0014.11 99  000000.00 154537.3 
 4.50  5.70  54124.24 -0013.87 99  000000.00 154539.5 
 4.50  5.80  54125.16 -0013.00 99  000000.00 154541.9 
 4.50  5.90  54127.10 -0011.05 99  000000.00 154544.0 
 4.50  6.00  54130.36 -0008.82 99  000000.00 154546.5 
 4.50  6.10  54132.04 -0007.04 99  000000.00 154548.7 
 4.50  6.20  54133.65 -0005.81 99  000000.00 154550.9 
 4.50  6.30  54135.69 -0004.28 99  000000.00 154553.0 
 4.50  6.40  54137.21 -0003.06 99  000000.00 154556.1 
 4.50  6.50  54139.11 -0001.76 99  000000.00 154558.3 
 4.50  6.50  54138.68 -0001.83 99  000000.00 154601.9 
 4.50  6.50  54138.57 -0001.82 99  000000.00 154603.1 
 4.50  6.50  54138.57 -0001.80 99  000000.00 154604.3 
 4.50  6.50  54138.58 -0001.81 99  000000.00 154605.5 
 4.50  6.50  54138.58 -0001.81 99  000000.00 154606.7 
 4.50  6.60  54140.31 -0001.12 99  000000.00 154610.4 
 4.50  6.70  54140.01 -0000.90 99  000000.00 154612.9 
 4.50  6.80  54140.38 -0000.81 99  000000.00 154615.1 
 4.50  6.90  54140.65 -0000.64 99  000000.00 154617.5 
 4.50  7.00  54139.36 -0000.92 99  000000.00 154621.1 
 4.50  7.00  54140.16 -0001.16 99  000000.00 154643.5 
 4.50  7.00  54140.11 -0001.08 99  000000.00 154648.2 
 4.50  7.00  54139.98 -0000.66 99  000000.00 154652.9 
 4.50  7.00  54139.77  0001.84 99  000000.00 154656.9 
 4.50  7.00  54139.70 -0018.62 99  000000.00 154701.3 
 4.50  7.00  54140.47 -0001.06 99  000000.00 154726.2 
 4.50  7.00  54140.47 -0001.35 99  000000.00 154727.4 
 4.50  7.00  54140.64 -0001.24 99  000000.00 154728.6 
 4.50  7.00  54140.50 -0001.06 99  000000.00 154729.8 
 4.50  7.00  54140.62 -0001.05 99  000000.00 154731.0 
 4.50  7.10  54140.24 -0001.68 99  000000.00 154749.7 
 4.50  7.20  54139.31 -0002.17 99  000000.00 154752.2 
 4.50  7.30  54139.45 -0002.32 99  000000.00 154754.4 
 4.50  7.40  54139.32 -0001.92 99  000000.00 154756.6 
 4.50  7.50  54139.29 -0001.35 99  000000.00 154759.1 
 4.50  7.60  54139.79 -0000.45 99  000000.00 154801.7 
 4.50  7.70  54139.25 -0000.51 99  000000.00 154803.8 
 4.50  7.80  54138.39 -0001.09 99  000000.00 154806.1 
 4.50  7.90  54137.13 -0001.94 99  000000.00 154808.3 
 4.50  8.00  54136.23 -0003.13 99  000000.00 154810.6 
 4.50  8.00  54135.35 -0003.86 99  000000.00 154816.2 
 4.75  1.50  54149.78  0000.35 99  000000.00 155207.7 
 4.75  1.60  54152.99  0002.58 99  000000.00 155210.3 
 4.75  1.70  54154.67  0003.90 99  000000.00 155212.6 
 4.75  1.80  54155.94  0004.85 99  000000.00 155215.0 
 4.75  1.90  54155.36  0004.65 99  000000.00 155217.3 
 4.75  2.00  54155.19  0004.10 99  000000.00 155219.5 
 4.75  2.10  54154.51  0003.86 99  000000.00 155221.9 
 4.75  2.20  54153.83  0003.47 99  000000.00 155224.2 
 4.75  2.30  54153.02  0002.50 99  000000.00 155226.4 
 4.75  2.40  54151.43  0001.84 99  000000.00 155228.7 
 4.75  2.50  54149.68  0000.21 99  000000.00 155230.8 
 4.75  2.60  54148.37 -0000.85 99  000000.00 155233.0 
 4.75  2.70  54146.97 -0002.04 99  000000.00 155235.3 
 4.75  2.80  54145.39 -0002.44 99  000000.00 155237.2 
 4.75  2.90  54145.90 -0002.09 99  000000.00 155239.2 
 4.75  3.00  54145.54 -0001.34 99  000000.00 155241.3 
 4.75  3.10  54144.46 -0001.78 99  000000.00 155244.9 
 4.75  3.20  54141.88 -0003.83 99  000000.00 155246.8 
 4.75  3.30  54140.49 -0005.78 99  000000.00 155248.8 
 4.75  3.40  54137.81 -0007.57 99  000000.00 155250.9 
 4.75  3.50  54135.96 -0007.89 99  000000.00 155253.2 
 4.75  3.60  54136.23 -0007.06 99  000000.00 155255.8 
 4.75  3.70  54137.46 -0006.24 99  000000.00 155257.9 
 4.75  3.80  54137.76 -0005.55 99  000000.00 155300.1 
 4.75  3.90  54137.40 -0005.79 99  000000.00 155302.3 
 4.75  4.00  54136.26 -0005.99 99  000000.00 155304.4 
 4.75  4.10  54136.00 -0006.00 99  000000.00 155306.5 
 4.75  4.20  54135.09 -0006.37 99  000000.00 155308.7 
 4.75  4.30  54134.19 -0006.49 99  000000.00 155311.5 
 4.75  4.40  54133.44 -0007.45 99  000000.00 155313.9 
 4.75  4.50  54131.25 -0008.65 99  000000.00 155317.4 
 4.75  4.60  54129.61 -0010.06 99  000000.00 155320.0 
 4.75  4.70  54128.05 -0010.93 99  000000.00 155322.3 
 4.75  4.80  54126.88 -0011.40 99  000000.00 155324.5 
 4.75  4.90  54126.89 -0011.73 99  000000.00 155326.5 
 4.75  5.00  54126.09 -0011.80 99  000000.00 155328.7 
 4.75  5.00  54125.98 -0011.79 99  000000.00 155331.2 
 4.75  5.00  54125.78 -0011.74 99  000000.00 155332.4 
 4.75  5.00  54125.86 -0011.79 99  000000.00 155334.4 
 4.75  5.00  54125.91 -0011.70 99  000000.00 155335.6 
 4.75  5.00  54125.73 -0011.69 99  000000.00 155336.8 
 4.75  5.10  54126.35 -0011.64 99  000000.00 155339.9 
 4.75  5.20  54124.91 -0012.59 99  000000.00 155342.1 
 4.75  5.30  54124.44 -0013.70 99  000000.00 155344.1 
 4.75  5.40  54121.40 -0015.81 99  000000.00 155346.0 
 4.75  5.50  54120.57 -0017.46 99  000000.00 155347.9 
 4.75  5.60  54118.25 -0018.55 99  000000.00 155349.8 
 4.75  5.70  54118.83 -0018.41 99  000000.00 155351.8 
 4.75  5.80  54120.75 -0016.77 99  000000.00 155353.6 
 4.75  5.90  54123.62 -0014.16 99  000000.00 155355.6 
 4.75  6.00  54127.62 -0011.04 99  000000.00 155357.7 
 4.75  6.10  54129.89 -0009.11 99  000000.00 155400.8 
 4.75  6.20  54133.70 -0007.80 99  000000.00 155402.9 
 4.75  6.30  54133.38 -0006.69 99  000000.00 155405.0 
 4.75  6.40  54135.43 -0005.10 99  000000.00 155407.1 
 4.75  6.50  54139.98 -0001.26 99  000000.00 155409.2 
 4.75  6.60  54141.94  0000.97 99  000000.00 155411.2 
 4.75  6.70  54143.14  0001.62 99  000000.00 155413.2 
 4.75  6.80  54142.62  0001.26 99  000000.00 155415.3 
 4.75  6.90  54143.19  0000.77 99  000000.00 155417.5 
 4.75  7.00  54142.46  0000.29 99  000000.00 155419.6 
 4.75  7.10  54140.55 -0000.99 99  000000.00 155421.8 
 4.75  7.20  54139.88 -0002.39 99  000000.00 155423.9 
 4.75  7.30  54138.63 -0003.00 99  000000.00 155426.0 
 4.75  7.40  54137.12 -0003.42 99  000000.00 155427.9 
 4.75  7.50  54138.07 -0002.80 99  000000.00 155429.9 
 4.75  7.60  54138.69 -0002.67 99  000000.00 155432.2 
 4.75  7.70  54137.17 -0002.73 99  000000.00 155434.4 
 4.75  7.80  54136.17 -0003.78 99  000000.00 155436.5 
 4.75  7.90  54134.06 -0005.17 99  000000.00 155438.5 
 4.75  8.00  54132.58 -0006.39 99  000000.00 155440.6 
 5.00  1.50  54149.17 -0000.06 99  000000.00 155513.8 
 5.00  1.60  54152.28  0003.10 99  000000.00 155516.5 
 5.00  1.70  54156.32  0005.65 99  000000.00 155518.7 
 5.00  1.80  54156.06  0006.27 99  000000.00 155520.7 
 5.00  1.90  54155.82  0006.06 99  000000.00 155522.7 
 5.00  2.00  54156.25  0005.49 99  000000.00 155524.9 
 5.00  2.10  54154.97  0004.97 99  000000.00 155527.1 
 5.00  2.20  54154.51  0004.30 99  000000.00 155529.2 
 5.00  2.30  54153.00  0003.43 99  000000.00 155531.2 
 5.00  2.40  54150.56  0001.06 99  000000.00 155534.1 
 5.00  2.50  54149.03 -0000.37 99  000000.00 155536.1 
 5.00  2.60  54147.02 -0001.68 99  000000.00 155538.1 
 5.00  2.70  54145.48 -0002.78 99  000000.00 155540.1 
 5.00  2.80  54144.77 -0003.24 99  000000.00 155542.3 
 5.00  2.90  54144.69 -0003.07 99  000000.00 155544.3 
 5.00  3.00  54143.91 -0002.93 99  000000.00 155546.6 
 5.00  3.00  54143.96 -0002.92 99  000000.00 155548.7 
 5.00  3.00  54143.75 -0002.93 99  000000.00 155552.6 
 5.00  3.00  54147.52 -0002.93 99  000000.00 155555.0 
 5.00  3.00  54143.88 -0002.86 99  000000.00 155558.8 
 5.00  3.00  54143.89 -0002.86 99  000000.00 155601.4 
 5.00  3.00  54144.30 -0002.88 99  000000.00 155603.1 
 5.00  3.00  54143.68 -0002.87 99  000000.00 155605.7 
 5.00  3.00  54143.49 -0002.97 99  000000.00 155607.9 
 5.00  3.00  54144.41 -0002.87 99  000000.00 155614.0 
 5.00  3.00  54144.03 -0003.03 99  000000.00 155616.3 
 5.00  3.00  54146.26 -0003.14 99  000000.00 155618.9 
 5.00  3.00  54145.77 -0003.14 99  000000.00 155621.3 
 5.00  3.00  54148.80 -0002.97 99  000000.00 155623.7 
 5.00  3.00  54147.29 -0003.04 99  000000.00 155626.0 
 5.00  3.00  54146.22 -0003.07 99  000000.00 155628.4 
 5.00  3.00  54145.50 -0003.03 99  000000.00 155630.6 
 5.00  3.00  54143.15 -0003.02 99  000000.00 155633.1 
 5.00  3.10  54142.94 -0003.67 99  000000.00 155650.6 
 5.00  3.20  54140.73 -0005.26 99  000000.00 155653.1 
 5.00  3.30  54138.20 -0007.31 99  000000.00 155657.2 
 5.00  3.40  54136.10 -0009.29 99  000000.00 155703.4 
 5.00  3.50  54136.01 -0009.86 99  000000.00 155705.9 
 5.00  3.60  54136.42 -0008.15 99  000000.00 155708.3 
 5.00  3.70  54138.27 -0005.90 99  000000.00 155710.3 
 5.00  3.80  54141.36 -0003.56 99  000000.00 155712.5 
 5.00  3.90  54141.13 -0002.98 99  000000.00 155714.6 
 5.00  4.00  54140.70 -0003.07 99  000000.00 155716.7 
 5.00  4.10  54140.73 -0002.96 99  000000.00 155718.7 
 5.00  4.20  54140.39 -0003.13 99  000000.00 155720.8 
 5.00  4.30  54138.43 -0004.26 99  000000.00 155722.9 
 5.00  4.40  54137.39 -0005.67 99  000000.00 155724.9 
 5.00  4.50  54134.05 -0007.70 99  000000.00 155727.3 
 5.00  4.60  54132.17 -0009.57 99  000000.00 155729.4 
 5.00  4.70  54131.08 -0010.56 99  000000.00 155731.5 
 5.00  4.80  54130.38 -0011.00 99  000000.00 155733.6 
 5.00  4.90  54128.46 -0012.37 99  000000.00 155735.7 
 5.00  5.00  54126.68 -0013.89 99  000000.00 155737.9 
 5.00  5.10  54125.42 -0015.07 99  000000.00 155740.1 
 5.00  5.20  54123.87 -0016.20 99  000000.00 155742.3 
 5.00  5.30  54122.78 -0017.44 99  000000.00 155744.2 
 5.00  5.40  54121.86 -0018.06 99  000000.00 155746.4 
 5.00  5.50  54121.73 -0018.40 99  000000.00 155748.3 
 5.00  5.60  54121.84 -0018.50 99  000000.00 155750.4 
 5.00  5.70  54122.43 -0018.13 99  000000.00 155752.4 
 5.00  5.80  54123.54 -0017.60 99  000000.00 155754.4 
 5.00  5.90  54125.99 -0015.59 99  000000.00 155756.5 
 5.00  6.00  54130.14 -0011.98 99  000000.00 155758.6 
 5.00  6.10  54133.70 -0009.17 99  000000.00 155800.5 
 5.00  6.20  54136.16 -0007.22 99  000000.00 155802.5 
 5.00  6.30  54137.78 -0005.90 99  000000.00 155804.8 
 5.00  6.40  54140.01 -0004.49 99  000000.00 155806.8 
 5.00  6.50  54141.76 -0003.19 99  000000.00 155808.8 
 5.00  6.60  54143.16 -0002.18 99  000000.00 155810.8 
 5.00  6.70  54144.34 -0001.29 99  000000.00 155812.8 
 5.00  6.80  54145.26 -0000.26 99  000000.00 155814.8 
 5.00  6.90  54146.47  0000.78 99  000000.00 155816.7 
 5.00  7.00  54146.67  0001.12 99  000000.00 155818.8 
 5.00  7.10  54145.15  0000.07 99  000000.00 155820.8 
 5.00  7.20  54143.50 -0001.48 99  000000.00 155822.8 
 5.00  7.30  54141.99 -0003.06 99  000000.00 155824.7 
 5.00  7.40  54140.33 -0004.02 99  000000.00 155826.7 
 5.00  7.50  54139.90 -0004.35 99  000000.00 155828.7 
 5.00  7.60  54139.14 -0004.63 99  000000.00 155830.8 
 5.00  7.70  54138.11 -0005.16 99  000000.00 155833.1 
 5.00  7.80  54136.38 -0005.84 99  000000.00 155835.0 
 5.00  7.90  54134.79 -0007.16 99  000000.00 155836.9 
 5.00  8.00  54134.22 -0008.46 99  000000.00 155839.1 
 5.25  1.50  54151.81  0001.17 99  000000.00 155909.8 
 5.25  1.60  54154.52  0003.59 99  000000.00 155912.5 
 5.25  1.70  54156.40  0005.55 99  000000.00 155914.6 
 5.25  1.80  54157.98  0006.74 99  000000.00 155916.7 
 5.25  1.90  54159.05  0007.18 99  000000.00 155918.6 
 5.25  2.00  54159.25  0007.36 99  000000.00 155920.6 
 5.25  2.10  54159.14  0007.56 99  000000.00 155922.8 
 5.25  2.20  54159.35  0007.51 99  000000.00 155924.7 
 5.25  2.30  54158.82  0006.99 99  000000.00 155926.7 
 5.25  2.40  54156.77  0005.81 99  000000.00 155928.7 
 5.25  2.50  54155.32  0004.22 99  000000.00 155931.1 
 5.25  2.60  54153.34  0002.66 99  000000.00 155933.3 
 5.25  2.70  54151.94  0001.70 99  000000.00 155935.6 
 5.25  2.80  54150.70  0001.26 99  000000.00 155938.9 
 5.25  2.90  54148.66 -0000.08 99  000000.00 155942.8 
 5.25  2.90  54151.11  0001.55 99  000000.00 155951.5 
 5.25  2.90  54150.54  0001.39 99  000000.00 155952.7 
 5.25  3.00  54148.41 -0000.32 99  000000.00 155955.2 
 5.25  3.10  54145.60 -0002.92 99  000000.00 155958.4 
 5.25  3.20  54142.30 -0005.65 99  000000.00 160000.7 
 5.25  3.30  54137.77 -0008.68 99  000000.00 160003.1 
 5.25  3.40  54136.78 -0010.43 99  000000.00 160005.5 
 5.25  3.50  54135.98 -0010.62 99  000000.00 160007.6 
 5.25  3.60  54138.02 -0008.48 99  000000.00 160009.8 
 5.25  3.70  54141.70 -0004.74 99  000000.00 160011.8 
 5.25  3.80  54144.35 -0002.09 99  000000.00 160013.8 
 5.25  3.90  54144.93 -0001.30 99  000000.00 160015.9 
 5.25  4.00  54144.64 -0001.22 99  000000.00 160017.9 
 5.25  4.10  54145.19 -0000.92 99  000000.00 160020.4 
 5.25  4.20  54144.57 -0000.85 99  000000.00 160022.5 
 5.25  4.30  54142.76 -0002.03 99  000000.00 160024.4 
 5.25  4.40  54140.35 -0004.38 99  000000.00 160026.5 
 5.25  4.50  54137.23 -0007.28 99  000000.00 160028.6 
 5.25  4.60  54134.08 -0009.60 99  000000.00 160030.9 
 5.25  4.70  54131.42 -0012.10 99  000000.00 160032.9 
 5.25  4.80  54130.89 -0012.25 99  000000.00 160034.8 
 5.25  4.90  54131.05 -0012.20 99  000000.00 160036.7 
 5.25  5.00  54130.73 -0012.71 99  000000.00 160038.9 
 5.25  5.10  54128.63 -0014.05 99  000000.00 160041.7 
 5.25  5.20  54127.66 -0015.26 99  000000.00 160043.8 
 5.25  5.30  54126.72 -0016.21 99  000000.00 160046.3 
 5.25  5.40  54125.86 -0016.69 99  000000.00 160048.3 
 5.25  5.50  54125.62 -0017.25 99  000000.00 160050.6 
 5.25  5.60  54126.29 -0017.46 99  000000.00 160052.7 
 5.25  5.70  54127.57 -0016.28 99  000000.00 160054.8 
 5.25  5.80  54130.04 -0014.50 99  000000.00 160057.0 
 5.25  5.90  54132.75 -0011.66 99  000000.00 160059.1 
 5.25  6.00  54137.25 -0008.67 99  000000.00 160100.9 
 5.25  6.10  54139.83 -0005.91 99  000000.00 160103.1 
 5.25  6.20  54143.33 -0003.53 99  000000.00 160105.1 
 5.25  6.30  54143.57 -0003.11 99  000000.00 160107.1 
 5.25  6.40  54144.45 -0002.85 99  000000.00 160109.3 
 5.25  6.50  54144.90 -0002.91 99  000000.00 160111.4 
 5.25  6.60  54145.12 -0002.70 99  000000.00 160113.5 
 5.25  6.70  54146.24 -0001.90 99  000000.00 160115.7 
 5.25  6.80  54147.31 -0000.96 99  000000.00 160117.8 
 5.25  6.90  54148.32  0000.20 99  000000.00 160119.8 
 5.25  7.00  54148.77  0000.50 99  000000.00 160121.9 
 5.25  7.10  54147.51  0000.22 99  000000.00 160124.1 
 5.25  7.20  54147.44 -0000.33 99  000000.00 160126.4 
 5.25  7.30  54144.88 -0001.56 99  000000.00 160128.6 
 5.25  7.40  54143.58 -0002.82 99  000000.00 160130.6 
 5.25  7.50  54141.24 -0004.13 99  000000.00 160132.6 
 5.25  7.60  54139.65 -0005.07 99  000000.00 160134.7 
 5.25  7.70  54138.94 -0005.37 99  000000.00 160136.7 
 5.25  7.80  54138.81 -0005.84 99  000000.00 160138.8 
 5.25  7.90  54136.47 -0007.08 99  000000.00 160140.8 
 5.25  8.00  54136.32 -0008.39 99  000000.00 160142.9 
 5.25  8.00  54134.00 -0008.23 99  000000.00 160147.1 
 5.25  8.00  54134.77 -0008.37 99  000000.00 160148.3 
 5.25  8.00  54135.13 -0008.35 99  000000.00 160149.6 
 5.50  1.50  54153.94  0001.67 99  000000.00 160237.1 
 5.50  1.60  54155.59  0003.20 99  000000.00 160239.3 
 5.50  1.70  54157.41  0004.22 99  000000.00 160241.4 
 5.50  1.80  54157.72  0004.86 99  000000.00 160243.7 
 5.50  1.90  54158.89  0005.80 99  000000.00 160245.9 
 5.50  2.00  54160.53  0007.10 99  000000.00 160247.9 
 5.50  2.10  54161.69  0007.95 99  000000.00 160250.1 
 5.50  2.20  54161.20  0007.90 99  000000.00 160252.1 
 5.50  2.30  54160.34  0007.53 99  000000.00 160256.6 
 5.50  2.40  54160.14  0007.08 99  000000.00 160259.8 
 5.50  2.50  54159.01  0006.16 99  000000.00 160305.5 
 5.50  2.60  54158.27  0005.24 99  000000.00 160308.8 
 5.50  2.70  54157.34  0004.62 99  000000.00 160313.2 
 5.50  2.80  54157.06  0004.49 99  000000.00 160315.7 
 5.50  2.90  54156.22  0003.88 99  000000.00 160318.2 
 5.50  3.00  54154.22  0001.96 99  000000.00 160324.2 
 5.50  3.10  54151.42 -0000.70 99  000000.00 160334.1 
 5.50  3.20  54147.01 -0003.89 99  000000.00 160336.2 
 5.50  3.30  54145.59 -0005.95 99  000000.00 160338.3 
 5.50  3.40  54143.19 -0007.78 99  000000.00 160340.7 
 5.50  3.50  54142.12 -0008.31 99  000000.00 160345.8 
 5.50  3.60  54144.95 -0005.83 99  000000.00 160351.2 
 5.50  3.70  54146.81 -0003.30 99  000000.00 160353.4 
 5.50  3.80  54148.69 -0001.83 99  000000.00 160355.7 
 5.50  3.90  54149.87 -0000.82 99  000000.00 160357.8 
 5.50  4.00  54149.96 -0000.45 99  000000.00 160400.5 
 5.50  4.10  54149.92 -0000.13 99  000000.00 160403.2 
 5.50  4.20  54149.15 -0000.78 99  000000.00 160405.5 
 5.50  4.30  54148.54 -0001.76 99  000000.00 160407.6 
 5.50  4.40  54146.17 -0003.09 99  000000.00 160409.6 
 5.50  4.50  54144.37 -0005.03 99  000000.00 160411.7 
 5.50  4.60  54142.81 -0007.10 99  000000.00 160413.7 
 5.50  4.70  54140.51 -0008.57 99  000000.00 160415.8 
 5.50  4.80  54140.23 -0008.78 99  000000.00 160417.7 
 5.50  4.90  54139.89 -0008.68 99  000000.00 160419.7 
 5.50  5.00  54139.75 -0009.09 99  000000.00 160421.7 
 5.50  5.10  54137.88 -0010.07 99  000000.00 160423.4 
 5.50  5.20  54138.04 -0010.80 99  000000.00 160429.9 
 5.50  5.30  54136.78 -0011.21 99  000000.00 160433.2 
 5.50  5.40  54137.21 -0011.66 99  000000.00 160435.3 
 5.50  5.50  54137.28 -0011.96 99  000000.00 160437.8 
 5.50  5.60  54137.89 -0011.28 99  000000.00 160439.8 
 5.50  5.70  54138.64 -0010.78 99  000000.00 160441.7 
 5.50  5.80  54141.91 -0008.86 99  000000.00 160443.8 
 5.50  5.90  54143.98 -0006.23 99  000000.00 160445.9 
 5.50  6.00  54146.52 -0003.70 99  000000.00 160447.9 
 5.50  6.10  54149.54 -0001.88 99  000000.00 160450.1 
 5.50  6.20  54151.97 -0000.78 99  000000.00 160452.0 
 5.50  6.30  54150.78 -0000.90 99  000000.00 160454.0 
 5.50  6.40  54150.76 -0001.16 99  000000.00 160456.0 
 5.50  6.50  54150.84 -0001.19 99  000000.00 160458.0 
 5.50  6.60  54151.93 -0000.63 99  000000.00 160500.0 
 5.50  6.70  54152.28 -0000.07 99  000000.00 160502.1 
 5.50  6.80  54152.74  0000.53 99  000000.00 160503.9 
 5.50  6.90  54152.94  0000.85 99  000000.00 160505.8 
 5.50  7.00  54153.20  0001.14 99  000000.00 160507.7 
 5.50  7.10  54152.06  0000.86 99  000000.00 160510.9 
 5.50  7.20  54151.27  0000.05 99  000000.00 160513.1 
 5.50  7.30  54149.25 -0001.27 99  000000.00 160515.2 
 5.50  7.40  54146.57 -0003.52 99  000000.00 160517.3 
 5.50  7.50  54144.76 -0005.14 99  000000.00 160519.1 
 5.50  7.60  54143.05 -0005.87 99  000000.00 160521.1 
 5.50  7.70  54143.23 -0005.23 99  000000.00 160523.8 
 5.50  7.80  54142.95 -0004.90 99  000000.00 160526.4 
 5.50  7.90  54141.87 -0006.01 99  000000.00 160528.7 
 5.50  8.00  54139.79 -0007.79 99  000000.00 160530.6 
 5.75  1.50  54156.22  0002.16 99  000000.00 160646.9 
 5.75  1.60  54157.97  0003.66 99  000000.00 160649.5 
 5.75  1.70  54158.71  0004.03 99  000000.00 160656.5 
 5.75  1.80  54158.66  0003.98 99  000000.00 160658.8 
 5.75  1.90  54159.81  0004.77 99  000000.00 160702.6 
 5.75  2.00  54160.90  0005.44 99  000000.00 160704.9 
 5.75  2.10  54161.76  0006.25 99  000000.00 160707.5 
 5.75  2.20  54162.03  0006.41 99  000000.00 160709.5 
 5.75  2.30  54162.29  0006.39 99  000000.00 160711.7 
 5.75  2.40  54161.87  0006.26 99  000000.00 160713.8 
 5.75  2.50  54160.80  0005.28 99  000000.00 160715.9 
 5.75  2.60  54159.46  0004.18 99  000000.00 160718.3 
 5.75  2.70  54158.43  0003.21 99  000000.00 160720.6 
 5.75  2.80  54157.92  0002.99 99  000000.00 160722.8 
 5.75  2.90  54157.58  0002.90 99  000000.00 160724.9 
 5.75  3.00  54157.23  0002.58 99  000000.00 160727.0 
 5.75  3.10  54156.26  0001.91 99  000000.00 160729.1 
 5.75  3.20  54154.65  0000.45 99  000000.00 160731.2 
 5.75  3.30  54154.02 -0000.18 99  000000.00 160733.3 
 5.75  3.40  54153.30 -0000.46 99  000000.00 160735.3 
 5.75  3.50  54153.34 -0000.47 99  000000.00 160737.4 
 5.75  3.60  54152.47 -0001.36 99  000000.00 160739.4 
 5.75  3.70  54151.78 -0001.81 99  000000.00 160741.4 
 5.75  3.80  54151.60 -0001.94 99  000000.00 160743.5 
 5.75  3.90  54151.46 -0002.20 99  000000.00 160745.5 
 5.75  4.00  54151.61 -0002.31 99  000000.00 160747.6 
 5.75  4.10  54151.96 -0002.04 99  000000.00 160749.9 
 5.75  4.20  54151.97 -0001.37 99  000000.00 160753.0 
 5.75  4.30  54152.19 -0001.17 99  000000.00 160755.2 
 5.75  4.40  54152.88 -0000.93 99  000000.00 160757.3 
 5.75  4.50  54152.88 -0001.07 99  000000.00 160759.4 
 5.75  4.60  54152.70 -0001.05 99  000000.00 160801.5 
 5.75  4.70  54152.98 -0001.19 99  000000.00 160803.6 
 5.75  4.80  54151.92 -0001.84 99  000000.00 160805.8 
 5.75  4.90  54153.06 -0001.15 99  000000.00 160807.8 
 5.75  5.00  54151.80 -0002.14 99  000000.00 160809.8 
 5.75  5.10  54151.15 -0002.93 99  000000.00 160812.1 
 5.75  5.20  54150.08 -0004.24 99  000000.00 160814.3 
 5.75  5.30  54151.48 -0003.77 99  000000.00 160816.2 
 5.75  5.40  54151.15 -0003.42 99  000000.00 160818.3 
 5.75  5.50  54152.08 -0002.96 99  000000.00 160820.4 
 5.75  5.60  54154.48 -0001.83 99  000000.00 160822.6 
 5.75  5.70  54155.36 -0000.62 99  000000.00 160825.0 
 5.75  5.80  54155.71 -0000.66 99  000000.00 160827.2 
 5.75  5.90  54156.91  0000.74 99  000000.00 160829.3 
 5.75  6.00  54158.35  0001.80 99  000000.00 160831.4 
 5.75  6.10  54161.86  0003.52 99  000000.00 160833.3 
 5.75  6.20  54161.04  0004.40 99  000000.00 160835.8 
 5.75  6.30  54161.14  0004.41 99  000000.00 160839.4 
 5.75  6.40  54161.47  0004.44 99  000000.00 160841.9 
 5.75  6.50  54160.71  0003.62 99  000000.00 160844.4 
 5.75  6.60  54160.62  0003.54 99  000000.00 160847.3 
 5.75  6.70  54159.36  0003.15 99  000000.00 160849.1 
 5.75  6.80  54158.77  0002.31 99  000000.00 160851.3 
 5.75  6.90  54158.20  0002.20 99  000000.00 160853.5 
 5.75  7.00  54157.66  0001.99 99  000000.00 160855.8 
 5.75  7.10  54156.42  0000.94 99  000000.00 160858.0 
 5.75  7.20  54154.51  0000.33 99  000000.00 160859.3 
 5.75  7.30  54153.22 -0001.02 99  000000.00 160905.7 
 5.75  7.40  54152.11 -0001.74 99  000000.00 160907.9 
 5.75  7.50  54150.20 -0002.47 99  000000.00 160910.1 
 5.75  7.60  54149.02 -0003.56 99  000000.00 160912.3 
 5.75  7.70  54147.22 -0004.23 99  000000.00 160914.2 
 5.75  7.80  54146.55 -0004.58 99  000000.00 160916.4 
 5.75  7.90  54145.21 -0005.65 99  000000.00 160918.6 
 5.75  8.00  54143.83 -0007.06 99  000000.00 160920.9 
 5.75  8.00  54142.99 -0007.00 99  000000.00 160922.4 
 5.75  8.00  54142.12 -0007.08 99  000000.00 160923.6 
 5.75  8.00  54143.11 -0007.07 99  000000.00 160924.8 
 5.75  8.00  54143.13 -0006.99 99  000000.00 160925.9 
 6.00  1.50  54157.27  0003.52 99  000000.00 160958.9 
 6.00  1.60  54159.22  0005.05 99  000000.00 161001.5 
 6.00  1.70  54159.45  0005.18 99  000000.00 161003.6 
 6.00  1.80  54160.83  0005.24 99  000000.00 161005.6 
 6.00  1.90  54160.52  0005.46 99  000000.00 161007.7 
 6.00  2.00  54159.41  0004.69 99  000000.00 161009.8 
 6.00  2.10  54158.28  0003.46 99  000000.00 161011.9 
 6.00  2.20  54157.11  0002.29 99  000000.00 161014.0 
 6.00  2.30  54156.21  0001.47 99  000000.00 161015.8 
 6.00  2.40  54156.29  0001.43 99  000000.00 161017.9 
 6.00  2.50  54156.46  0001.71 99  000000.00 161020.3 
 6.00  2.60  54156.63  0001.79 99  000000.00 161022.2 
 6.00  2.70  54156.10  0001.77 99  000000.00 161024.2 
 6.00  2.80  54156.00  0001.31 99  000000.00 161026.3 
 6.00  2.90  54156.63  0000.85 99  000000.00 161028.4 
 6.00  3.00  54155.17  0000.79 99  000000.00 161030.3 
 6.00  3.10  54155.56  0001.22 99  000000.00 161032.8 
 6.00  3.20  54156.69  0002.31 99  000000.00 161034.8 
 6.00  3.30  54158.88  0004.04 99  000000.00 161036.8 
 6.00  3.40  54159.86  0005.25 99  000000.00 161038.9 
 6.00  3.50  54160.26  0005.09 99  000000.00 161049.9 
 6.00  3.60  54159.05  0003.90 99  000000.00 161052.1 
 6.00  3.70  54157.05  0002.43 99  000000.00 161054.8 
 6.00  3.80  54155.78  0000.96 99  000000.00 161057.6 
 6.00  3.90  54154.97 -0000.10 99  000000.00 161104.9 
 6.00  4.00  54154.36 -0000.77 99  000000.00 161106.9 
 6.00  4.10  54153.80 -0001.27 99  000000.00 161109.1 
 6.00  4.20  54154.60 -0000.39 99  000000.00 161112.3 
 6.00  4.30  54156.26  0000.98 99  000000.00 161114.6 
 6.00  4.40  54158.55  0002.87 99  000000.00 161116.8 
 6.00  4.50  54159.77  0004.02 99  000000.00 161119.6 
 6.00  4.60  54160.31  0004.68 99  000000.00 161121.6 
 6.00  4.70  54160.89  0005.33 99  000000.00 161123.6 
 6.00  4.80  54161.26  0004.82 99  000000.00 161125.6 
 6.00  4.90  54162.38  0004.56 99  000000.00 161127.6 
 6.00  5.00  54161.73  0003.69 99  000000.00 161129.5 
 6.00  5.10  54162.15  0004.76 99  000000.00 161131.7 
 6.00  5.20  54162.70  0005.40 99  000000.00 161133.4 
 6.00  5.30  54164.41  0006.77 99  000000.00 161135.9 
 6.00  5.40  54166.14  0007.69 99  000000.00 161137.8 
 6.00  5.50  54166.98  0008.55 99  000000.00 161140.0 
 6.00  5.60  54167.39  0008.47 99  000000.00 161142.2 
 6.00  5.70  54167.62  0008.87 99  000000.00 161144.3 
 6.00  5.80  54168.47  0008.99 99  000000.00 161146.6 
 6.00  5.90  54169.56  0009.22 99  000000.00 161149.2 
 6.00  6.00  54168.27  0008.75 99  000000.00 161151.5 
 6.00  6.10  54167.84  0008.72 99  000000.00 161200.8 
 6.00  6.20  54168.12  0008.33 99  000000.00 161204.5 
 6.00  6.30  54168.84  0009.20 99  000000.00 161206.7 
 6.00  6.40  54168.73  0009.34 99  000000.00 161209.1 
 6.00  6.50  54168.14  0008.71 99  000000.00 161211.3 
 6.00  6.60  54167.13  0007.97 99  000000.00 161213.4 
 6.00  6.70  54165.14  0007.25 99  000000.00 161215.2 
 6.00  6.80  54164.25  0005.80 99  000000.00 161217.1 
 6.00  6.90  54161.55  0004.35 99  000000.00 161218.9 
 6.00  7.00  54159.24  0002.87 99  000000.00 161221.7 
 6.00  7.10  54158.29  0002.05 99  000000.00 161223.7 
 6.00  7.20  54156.72  0001.38 99  000000.00 161225.9 
 6.00  7.30  54154.05 -0000.05 99  000000.00 161228.3 
 6.00  7.40  54153.36 -0000.61 99  000000.00 161230.4 
 6.00  7.50  54152.56 -0000.72 99  000000.00 161232.8 
 6.00  7.60  54150.90 -0001.44 99  000000.00 161235.1 
 6.00  7.70  54149.22 -0002.46 99  000000.00 161237.6 
 6.00  7.80  54148.02 -0003.09 99  000000.00 161239.6 
 6.00  7.90  54145.97 -0004.13 99  000000.00 161241.5 
 6.00  8.00  54145.06 -0006.01 99  000000.00 161243.5 
 6.25  1.50  54154.19  0000.19 99  000000.00 161317.5 
 6.25  1.60  54155.91  0001.63 99  000000.00 161321.9 
 6.25  1.60  54155.97  0001.64 99  000000.00 161328.5 
 6.25  1.60  54155.82  0001.56 99  000000.00 161329.7 
 6.25  1.60  54155.77  0001.54 99  000000.00 161331.6 
 6.25  1.70  54158.27  0003.50 99  000000.00 161335.0 
 6.25  1.80  54159.14  0004.47 99  000000.00 161337.3 
 6.25  1.90  54158.68  0004.34 99  000000.00 161339.2 
 6.25  2.00  54158.27  0003.17 99  000000.00 161341.3 
 6.25  2.10  54157.18  0001.58 99  000000.00 161343.2 
 6.25  2.20  54155.72  0000.36 99  000000.00 161345.2 
 6.25  2.30  54155.26 -0000.08 99  000000.00 161347.5 
 6.25  2.40  54155.41  0000.49 99  000000.00 161349.8 
 6.25  2.50  54156.56  0001.43 99  000000.00 161352.1 
 6.25  2.60  54158.22  0001.97 99  000000.00 161354.5 
 6.25  2.70  54156.84  0001.97 99  000000.00 161356.9 
 6.25  2.80  54156.46  0001.65 99  000000.00 161359.4 
 6.25  2.90  54156.66  0001.44 99  000000.00 161401.7 
 6.25  3.00  54156.55  0001.38 99  000000.00 161403.9 
 6.25  3.10  54156.62  0001.40 99  000000.00 161406.1 
 6.25  3.20  54157.54  0002.22 99  000000.00 161408.2 
 6.25  3.30  54159.21  0003.71 99  000000.00 161410.5 
 6.25  3.40  54160.42  0004.78 99  000000.00 161412.2 
 6.25  3.50  54161.27  0005.84 99  000000.00 161414.4 
 6.25  3.60  54161.29  0005.61 99  000000.00 161416.8 
 6.25  3.70  54160.24  0004.32 99  000000.00 161418.9 
 6.25  3.80  54159.30  0002.96 99  000000.00 161421.3 
 6.25  3.90  54158.78  0002.13 99  000000.00 161423.5 
 6.25  4.00  54158.78  0001.80 99  000000.00 161425.8 
 6.25  4.10  54158.34  0000.73 99  000000.00 161428.4 
 6.25  4.20  54158.92  0000.72 99  000000.00 161430.8 
 6.25  4.30  54162.82  0002.65 99  000000.00 161432.9 
 6.25  4.40  54165.66  0006.59 99  000000.00 161435.3 
 6.25  4.50  54169.05  0009.32 99  000000.00 161437.8 
 6.25  4.60  54170.38  0009.35 99  000000.00 161440.8 
 6.25  4.70  54169.86  0009.05 99  000000.00 161442.9 
 6.25  4.80  54169.74  0008.89 99  000000.00 161444.9 
 6.25  4.90  54170.94  0009.49 99  000000.00 161446.6 
 6.25  5.00  54172.30  0010.22 99  000000.00 161448.6 
 6.25  5.10  54174.62  0012.03 99  000000.00 161450.6 
 6.25  5.20  54175.70  0012.58 99  000000.00 161452.6 
 6.25  5.30  54176.93  0013.63 99  000000.00 161454.5 
 6.25  5.40  54177.98  0014.52 99  000000.00 161455.8 
 6.25  5.50  54178.88  0014.67 99  000000.00 161457.8 
 6.25  5.60  54177.68  0013.88 99  000000.00 161459.9 
 6.25  5.70  54177.49  0013.49 99  000000.00 161501.5 
 6.25  5.80  54177.88  0013.40 99  000000.00 161503.4 
 6.25  5.90  54177.54  0013.80 99  000000.00 161505.3 
 6.25  6.00  54177.03  0013.44 99  000000.00 161507.2 
 6.25  6.10  54177.09  0013.31 99  000000.00 161509.3 
 6.25  6.20  54175.94  0012.70 99  000000.00 161511.4 
 6.25  6.30  54175.63  0012.61 99  000000.00 161513.0 
 6.25  6.40  54174.69  0011.99 99  000000.00 161514.9 
 6.25  6.50  54172.89  0011.39 99  000000.00 161516.7 
 6.25  6.60  54171.99  0010.69 99  000000.00 161518.5 
 6.25  6.70  54170.17  0009.66 99  000000.00 161520.4 
 6.25  6.80  54167.28  0007.39 99  000000.00 161522.0 
 6.25  6.90  54164.32  0005.31 99  000000.00 161523.7 
 6.25  7.00  54162.92  0003.39 99  000000.00 161525.6 
 6.25  7.10  54159.73  0002.27 99  000000.00 161527.6 
 6.25  7.20  54158.25  0001.33 99  000000.00 161529.5 
 6.25  7.30  54156.91  0000.71 99  000000.00 161531.5 
 6.25  7.40  54155.57  0000.04 99  000000.00 161533.4 
 6.25  7.50  54153.80 -0001.05 99  000000.00 161535.4 
 6.25  7.60  54152.10 -0002.69 99  000000.00 161537.4 
 6.25  7.70  54149.77 -0003.90 99  000000.00 161539.3 
 6.25  7.80  54148.86 -0004.58 99  000000.00 161541.2 
 6.25  7.90  54147.55 -0005.32 99  000000.00 161542.9 
 6.25  8.00  54146.10 -0006.56 99  000000.00 161544.8 
 6.50  1.50  54154.52  0000.83 99  000000.00 161607.8 
 6.50  1.60  54156.45  0002.52 99  000000.00 161613.2 
 6.50  1.70  54157.63  0003.47 99  000000.00 161615.2 
 6.50  1.80  54157.67  0003.12 99  000000.00 161617.3 
 6.50  1.90  54156.72  0002.07 99  000000.00 161619.4 
 6.50  2.00  54155.23  0000.53 99  000000.00 161621.4 
 6.50  2.10  54155.04 -0000.32 99  000000.00 161623.3 
 6.50  2.20  54154.60 -0000.30 99  000000.00 161625.3 
 6.50  2.30  54155.68  0000.76 99  000000.00 161627.2 
 6.50  2.40  54157.70  0002.09 99  000000.00 161629.2 
 6.50  2.50  54158.75  0003.15 99  000000.00 161631.2 
 6.50  2.60  54159.17  0003.47 99  000000.00 161633.1 
 6.50  2.70  54159.14  0003.71 99  000000.00 161634.8 
 6.50  2.80  54159.44  0003.90 99  000000.00 161636.9 
 6.50  2.90  54158.65  0004.04 99  000000.00 161638.8 
 6.50  3.00  54159.60  0003.76 99  000000.00 161640.8 
 6.50  3.10  54158.57  0002.89 99  000000.00 161642.8 
 6.50  3.20  54157.16  0001.34 99  000000.00 161644.6 
 6.50  3.30  54157.42  0001.13 99  000000.00 161646.7 
 6.50  3.40  54157.46  0001.09 99  000000.00 161648.5 
 6.50  3.50  54157.92  0001.54 99  000000.00 161650.5 
 6.50  3.60  54159.25  0002.26 99  000000.00 161652.4 
 6.50  3.70  54160.22  0003.15 99  000000.00 161654.3 
 6.50  3.80  54162.45  0004.37 99  000000.00 161656.2 
 6.50  3.90  54163.20  0005.49 99  000000.00 161658.1 
 6.50  4.00  54164.28  0005.81 99  000000.00 161700.1 
 6.50  4.10  54162.92  0004.34 99  000000.00 161702.1 
 6.50  4.20  54162.88  0003.62 99  000000.00 161704.0 
 6.50  4.30  54163.79  0003.84 99  000000.00 161705.7 
 6.50  4.40  54164.95  0004.92 99  000000.00 161707.7 
 6.50  4.50  54166.76  0006.10 99  000000.00 161709.7 
 6.50  4.60  54169.75  0008.00 99  000000.00 161711.7 
 6.50  4.70  54172.02  0009.47 99  000000.00 161714.3 
 6.50  4.80  54172.86  0010.22 99  000000.00 161716.2 
 6.50  4.90  54174.88  0011.51 99  000000.00 161718.7 
 6.50  5.00  54177.06  0013.14 99  000000.00 161720.6 
 6.50  5.10  54177.93  0012.80 99  000000.00 161727.0 
 6.50  5.20  54179.85  0014.41 99  000000.00 161729.8 
 6.50  5.20  54182.16  0015.97 99  000000.00 161737.8 
 6.50  5.20  54181.18  0016.37 99  000000.00 161738.9 
 6.50  5.30  54183.54  0017.61 99  000000.00 161744.6 
 6.50  5.40  54185.66  0019.42 99  000000.00 161746.9 
 6.50  5.50  54187.19  0020.27 99  000000.00 161749.2 
 6.50  5.60  54186.38  0019.64 99  000000.00 161751.3 
 6.50  5.70  54185.23  0017.72 99  000000.00 161753.5 
 6.50  5.80  54184.12  0017.60 99  000000.00 161758.3 
 6.50  5.90  54183.91  0017.39 99  000000.00 161800.7 
 6.50  6.00  54184.57  0017.59 99  000000.00 161803.1 
 6.50  6.10  54183.55  0017.42 99  000000.00 161805.5 
 6.50  6.20  54182.14  0016.41 99  000000.00 161807.5 
 6.50  6.30  54180.70  0015.21 99  000000.00 161809.7 
 6.50  6.40  54178.51  0013.75 99  000000.00 161812.1 
 6.50  6.50  54176.83  0012.39 99  000000.00 161813.9 
 6.50  6.60  54174.38  0010.87 99  000000.00 161816.0 
 6.50  6.70  54172.93  0009.46 99  000000.00 161818.1 
 6.50  6.80  54170.02  0007.74 99  000000.00 161820.1 
 6.50  6.90  54167.16  0005.66 99  000000.00 161822.0 
 6.50  7.00  54164.59  0003.65 99  000000.00 161824.1 
 6.50  7.10  54162.06  0002.12 99  000000.00 161826.2 
 6.50  7.20  54159.90  0000.74 99  000000.00 161828.1 
 6.50  7.30  54157.96 -0000.55 99  000000.00 161830.0 
 6.50  7.40  54155.71 -0001.83 99  000000.00 161832.0 
 6.50  7.50  54154.41 -0002.78 99  000000.00 161833.9 
 6.50  7.60  54153.06 -0003.74 99  000000.00 161835.9 
 6.50  7.70  54150.87 -0004.87 99  000000.00 161838.2 
 6.50  7.80  54148.75 -0006.86 99  000000.00 161840.1 
 6.50  7.90  54147.30 -0008.36 99  000000.00 161841.9 
 6.50  8.00  54144.64 -0009.95 99  000000.00 161843.9 
 6.75  1.50  54155.29  0001.37 99  000000.00 161908.9 
 6.75  1.60  54157.06  0003.08 99  000000.00 161912.5 
 6.75  1.70  54157.81  0003.62 99  000000.00 161914.6 
 6.75  1.80  54158.05  0003.35 99  000000.00 161916.7 
 6.75  1.90  54157.35  0002.74 99  000000.00 161918.7 
 6.75  2.00  54157.09  0002.42 99  000000.00 161920.6 
 6.75  2.10  54157.47  0002.06 99  000000.00 161922.8 
 6.75  2.20  54157.00  0001.95 99  000000.00 161925.1 
 6.75  2.30  54157.67  0002.64 99  000000.00 161927.4 
 6.75  2.40  54158.63  0003.39 99  000000.00 161929.3 
 6.75  2.50  54159.34  0004.19 99  000000.00 161931.3 
 6.75  2.60  54160.24  0004.67 99  000000.00 161933.3 
 6.75  2.70  54160.26  0004.64 99  000000.00 161935.5 
 6.75  2.80  54159.92  0004.42 99  000000.00 161937.7 
 6.75  2.90  54159.72  0003.75 99  000000.00 161939.6 
 6.75  3.00  54158.95  0002.30 99  000000.00 161941.9 
 6.75  3.00  54158.31  0002.23 99  000000.00 161946.3 
 6.75  3.00  54158.28  0002.31 99  000000.00 161947.5 
 6.75  3.00  54158.49  0002.29 99  000000.00 161950.3 
 6.75  3.10  54157.74  0000.95 99  000000.00 161955.3 
 6.75  3.20  54157.26 -0000.14 99  000000.00 161957.7 
 6.75  3.30  54156.38 -0001.16 99  000000.00 161959.9 
 6.75  3.40  54156.72 -0001.25 99  000000.00 162002.2 
 6.75  3.50  54157.60 -0000.91 99  000000.00 162004.1 
 6.75  3.60  54158.10 -0000.35 99  000000.00 162006.1 
 6.75  3.70  54160.30  0001.08 99  000000.00 162008.2 
 6.75  3.80  54161.78  0002.23 99  000000.00 162010.6 
 6.75  3.90  54162.80  0003.15 99  000000.00 162012.5 
 6.75  4.00  54164.53  0003.89 99  000000.00 162014.6 
 6.75  4.10  54165.23  0004.24 99  000000.00 162016.8 
 6.75  4.20  54166.14  0004.98 99  000000.00 162019.4 
 6.75  4.30  54166.95  0005.06 99  000000.00 162021.6 
 6.75  4.40  54166.51  0004.27 99  000000.00 162023.7 
 6.75  4.50  54167.07  0004.05 99  000000.00 162025.8 
 6.75  4.60  54168.69  0005.06 99  000000.00 162027.9 
 6.75  4.70  54171.29  0006.67 99  000000.00 162029.9 
 6.75  4.80  54174.14  0009.22 99  000000.00 162032.3 
 6.75  4.90  54176.81  0011.14 99  000000.00 162034.2 
 6.75  5.00  54180.15  0013.85 99  000000.00 162036.2 
 6.75  5.10  54182.37  0015.46 99  000000.00 162038.7 
 6.75  5.20  54184.88  0017.22 99  000000.00 162040.8 
 6.75  5.30  54187.33  0019.08 99  000000.00 162042.8 
 6.75  5.40  54189.38  0020.90 99  000000.00 162044.9 
 6.75  5.50  54190.11  0021.30 99  000000.00 162046.8 
 6.75  5.60  54189.61  0020.56 99  000000.00 162048.7 
 6.75  5.70  54189.14  0019.73 99  000000.00 162050.8 
 6.75  5.80  54187.81  0018.84 99  000000.00 162052.8 
 6.75  5.90  54188.01  0018.59 99  000000.00 162055.2 
 6.75  6.00  54187.33  0018.53 99  000000.00 162057.3 
 6.75  6.10  54186.43  0018.15 99  000000.00 162059.8 
 6.75  6.20  54184.76  0017.12 99  000000.00 162101.9 
 6.75  6.30  54182.62  0015.66 99  000000.00 162104.6 
 6.75  6.40  54179.68  0013.38 99  000000.00 162106.7 
 6.75  6.50  54177.40  0011.56 99  000000.00 162108.8 
 6.75  6.60  54174.82  0009.94 99  000000.00 162110.8 
 6.75  6.70  54172.46  0008.20 99  000000.00 162112.9 
 6.75  6.80  54170.28  0006.77 99  000000.00 162115.1 
 6.75  6.90  54167.41  0005.28 99  000000.00 162117.1 
 6.75  7.00  54165.02  0003.62 99  000000.00 162119.3 
 6.75  7.10  54162.38  0002.44 99  000000.00 162121.5 
 6.75  7.20  54160.26  0001.01 99  000000.00 162123.6 
 6.75  7.30  54158.52  0000.06 99  000000.00 162125.6 
 6.75  7.40  54155.54 -0001.77 99  000000.00 162127.7 
 6.75  7.50  54153.90 -0002.74 99  000000.00 162129.7 
 6.75  7.60  54152.49 -0003.95 99  000000.00 162131.7 
 6.75  7.70  54150.16 -0005.01 99  000000.00 162133.7 
 6.75  7.80  54148.34 -0006.74 99  000000.00 162135.7 
 6.75  7.90  54146.12 -0008.08 99  000000.00 162137.7 
 6.75  8.00  54144.40 -0010.04 99  000000.00 162139.9 
 7.00  1.50  54153.64  0000.65 99  000000.00 162209.4 
 7.00  1.50  54153.46  0000.59 99  000000.00 162210.7 
 7.00  1.50  54153.62  0000.35 99  000000.00 162212.1 
 7.00  1.50  54153.75  0000.41 99  000000.00 162213.3 
 7.00  1.60  54156.00  0002.27 99  000000.00 162218.1 
 7.00  1.70  54157.23  0003.01 99  000000.00 162227.4 
 7.00  1.80  54158.76  0003.09 99  000000.00 162230.4 
 7.00  1.90  54157.44  0002.93 99  000000.00 162232.8 
 7.00  2.00  54158.67  0003.17 99  000000.00 162234.9 
 7.00  2.10  54159.36  0003.53 99  000000.00 162237.1 
 7.00  2.20  54159.38  0004.00 99  000000.00 162239.3 
 7.00  2.30  54159.76  0004.36 99  000000.00 162241.3 
 7.00  2.40  54160.01  0004.59 99  000000.00 162243.2 
 7.00  2.50  54160.44  0004.47 99  000000.00 162245.2 
 7.00  2.60  54159.25  0003.88 99  000000.00 162247.0 
 7.00  2.70  54158.05  0002.32 99  000000.00 162248.8 
 7.00  2.80  54157.31  0001.31 99  000000.00 162250.7 
 7.00  2.90  54156.24  0000.21 99  000000.00 162252.7 
 7.00  3.00  54154.51 -0001.23 99  000000.00 162254.9 
 7.00  3.10  54154.43 -0001.99 99  000000.00 162257.1 
 7.00  3.20  54153.46 -0002.36 99  000000.00 162259.0 
 7.00  3.30  54154.92 -0001.94 99  000000.00 162300.8 
 7.00  3.40  54155.78 -0001.30 99  000000.00 162302.9 
 7.00  3.50  54157.26  0000.22 99  000000.00 162304.8 
 7.00  3.60  54158.96  0001.25 99  000000.00 162306.8 
 7.00  3.70  54160.76  0002.62 99  000000.00 162308.8 
 7.00  3.80  54162.06  0003.49 99  000000.00 162310.7 
 7.00  3.90  54163.37  0004.19 99  000000.00 162312.7 
 7.00  4.00  54164.61  0004.83 99  000000.00 162314.6 
 7.00  4.10  54165.76  0005.47 99  000000.00 162316.4 
 7.00  4.20  54168.77  0006.73 99  000000.00 162318.6 
 7.00  4.30  54168.09  0007.02 99  000000.00 162319.8 
 7.00  4.40  54169.35  0006.91 99  000000.00 162324.7 
 7.00  4.50  54169.35  0006.18 99  000000.00 162327.2 
 7.00  4.60  54169.83  0006.01 99  000000.00 162329.5 
 7.00  4.70  54171.37  0006.67 99  000000.00 162331.5 
 7.00  4.80  54174.19  0008.68 99  000000.00 162333.5 
 7.00  4.90  54177.32  0011.17 99  000000.00 162335.5 
 7.00  5.00  54181.12  0013.81 99  000000.00 162337.6 
 7.00  5.10  54183.61  0015.99 99  000000.00 162340.4 
 7.00  5.20  54185.06  0016.89 99  000000.00 162342.6 
 7.00  5.30  54186.44  0017.48 99  000000.00 162344.6 
 7.00  5.40  54186.84  0017.67 99  000000.00 162346.9 
 7.00  5.50  54186.52  0017.47 99  000000.00 162348.9 
 7.00  5.60  54186.63  0017.20 99  000000.00 162350.8 
 7.00  5.70  54186.55  0017.04 99  000000.00 162353.0 
 7.00  5.80  54186.91  0017.11 99  000000.00 162355.3 
 7.00  5.90  54186.18  0017.65 99  000000.00 162357.6 
 7.00  6.00  54186.23  0018.00 99  000000.00 162359.9 
 7.00  6.10  54184.59  0017.10 99  000000.00 162401.8 
 7.00  6.20  54182.43  0015.38 99  000000.00 162404.4 
 7.00  6.30  54179.33  0013.40 99  000000.00 162406.5 
 7.00  6.40  54176.98  0011.78 99  000000.00 162408.7 
 7.00  6.50  54174.32  0010.02 99  000000.00 162410.9 
 7.00  6.60  54171.66  0008.23 99  000000.00 162413.0 
 7.00  6.70  54169.14  0006.83 99  000000.00 162415.4 
 7.00  6.80  54165.76  0004.42 99  000000.00 162417.7 
 7.00  6.90  54163.31  0003.16 99  000000.00 162419.9 
 7.00  7.00  54161.14  0002.13 99  000000.00 162422.2 
 7.00  7.10  54159.42  0001.31 99  000000.00 162424.3 
 7.00  7.20  54157.66  0000.38 99  000000.00 162426.4 
 7.00  7.30  54154.55 -0001.13 99  000000.00 162428.5 
 7.00  7.40  54153.03 -0002.59 99  000000.00 162430.5 
 7.00  7.50  54150.28 -0004.66 99  000000.00 162432.6 
 7.00  7.60  54149.39 -0005.65 99  000000.00 162434.6 
 7.00  7.70  54148.36 -0006.32 99  000000.00 162436.7 
 7.00  7.80  54147.55 -0007.13 99  000000.00 162438.7 
 7.00  7.90  54146.28 -0008.44 99  000000.00 162441.3 
 7.00  8.00  54144.94 -0010.10 99  000000.00 162443.5 
 7.00  8.00  54144.72 -0010.22 99  000000.00 162448.0 
 7.00  8.00  54144.92 -0010.12 99  000000.00 162449.3 
 7.00  8.00  54144.85 -0010.08 99  000000.00 162450.6 
 7.00  8.00  54145.00 -0010.02 99  000000.00 162451.8 
 7.00  8.00  54144.96 -0010.08 99  000000.00 162453.0 
 7.25  1.50  54154.09 -0000.79 99  000000.00 162526.5 
 7.25  1.60  54156.10  0001.21 99  000000.00 162532.9 
 7.25  1.70  54157.63  0002.28 99  000000.00 162535.6 
 7.25  1.80  54157.84  0002.59 99  000000.00 162537.9 
 7.25  1.90  54157.83  0002.66 99  000000.00 162540.1 
 7.25  2.00  54157.69  0002.60 99  000000.00 162542.2 
 7.25  2.10  54157.96  0002.68 99  000000.00 162544.1 
 7.25  2.20  54158.36  0002.84 99  000000.00 162546.1 
 7.25  2.30  54158.01  0002.85 99  000000.00 162548.0 
 7.25  2.40  54158.02  0002.75 99  000000.00 162550.0 
 7.25  2.50  54158.24  0002.61 99  000000.00 162551.9 
 7.25  2.60  54157.42  0001.67 99  000000.00 162554.4 
 7.25  2.70  54156.00  0000.01 99  000000.00 162556.4 
 7.25  2.80  54154.46 -0001.41 99  000000.00 162558.4 
 7.25  2.90  54153.90 -0002.41 99  000000.00 162600.4 
 7.25  3.00  54153.73 -0002.79 99  000000.00 162602.4 
 7.25  3.10  54153.61 -0002.98 99  000000.00 162604.4 
 7.25  3.20  54153.96 -0002.84 99  000000.00 162606.3 
 7.25  3.30  54155.32 -0002.41 99  000000.00 162608.4 
 7.25  3.40  54157.85 -0001.00 99  000000.00 162610.6 
 7.25  3.50  54158.27  0001.03 99  000000.00 162612.6 
 7.25  3.60  54163.06  0003.34 99  000000.00 162614.7 
 7.25  3.70  54164.93  0004.48 99  000000.00 162616.8 
 7.25  3.80  54166.17  0005.32 99  000000.00 162618.9 
 7.25  3.90  54167.67  0005.66 99  000000.00 162621.1 
 7.25  4.00  54166.90  0005.59 99  000000.00 162623.0 
 7.25  4.10  54169.43  0005.93 99  000000.00 162624.9 
 7.25  4.20  54171.46  0007.05 99  000000.00 162626.9 
 7.25  4.30  54172.38  0007.76 99  000000.00 162629.1 
 7.25  4.40  54173.49  0007.76 99  000000.00 162631.2 
 7.25  4.50  54173.85  0007.45 99  000000.00 162633.3 
 7.25  4.60  54173.81  0007.06 99  000000.00 162635.4 
 7.25  4.70  54174.58  0007.22 99  000000.00 162637.5 
 7.25  4.80  54176.46  0008.57 99  000000.00 162639.7 
 7.25  4.90  54178.38  0010.12 99  000000.00 162641.7 
 7.25  5.00  54180.98  0012.22 99  000000.00 162643.9 
 7.25  5.10  54182.52  0013.39 99  000000.00 162646.8 
 7.25  5.20  54182.78  0013.69 99  000000.00 162648.7 
 7.25  5.30  54182.24  0013.16 99  000000.00 162650.8 
 7.25  5.40  54182.61  0012.66 99  000000.00 162653.1 
 7.25  5.50  54181.97  0012.83 99  000000.00 162655.1 
 7.25  5.60  54182.65  0013.67 99  000000.00 162657.2 
 7.25  5.70  54183.22  0014.32 99  000000.00 162659.4 
 7.25  5.80  54182.70  0014.34 99  000000.00 162701.4 
 7.25  5.90  54182.48  0014.40 99  000000.00 162703.5 
 7.25  6.00  54180.95  0014.39 99  000000.00 162705.7 
 7.25  6.10  54180.54  0013.62 99  000000.00 162708.1 
 7.25  6.20  54179.27  0012.64 99  000000.00 162710.1 
 7.25  6.30  54176.92  0011.71 99  000000.00 162712.1 
 7.25  6.40  54175.85  0011.12 99  000000.00 162714.2 
 7.25  6.50  54174.39  0010.82 99  000000.00 162716.3 
 7.25  6.60  54171.48  0009.61 99  000000.00 162718.4 
 7.25  6.70  54167.59  0006.36 99  000000.00 162720.4 
 7.25  6.80  54164.56  0003.84 99  000000.00 162722.6 
 7.25  6.90  54160.64  0001.63 99  000000.00 162724.6 
 7.25  7.00  54157.98 -0000.08 99  000000.00 162726.8 
 7.25  7.10  54156.05 -0001.18 99  000000.00 162728.7 
 7.25  7.20  54153.70 -0002.57 99  000000.00 162731.3 
 7.25  7.30  54152.36 -0003.44 99  000000.00 162733.6 
 7.25  7.40  54150.52 -0005.02 99  000000.00 162735.7 
 7.25  7.50  54147.20 -0007.09 99  000000.00 162737.9 
 7.25  7.60  54145.51 -0008.57 99  000000.00 162740.6 
 7.25  7.70  54144.52 -0009.83 99  000000.00 162742.9 
 7.25  7.80  54143.05 -0010.83 99  000000.00 162745.0 
 7.25  7.90  54142.79 -0011.13 99  000000.00 162747.1 
 7.25  8.00  54142.97 -0011.32 99  000000.00 162749.8 
 7.25  8.00  54144.85 -0010.89 99  000000.00 162752.2 
 7.50  1.50  54152.29 -0001.23 99  000000.00 162921.4 
 7.50  1.60  54154.49  0000.50 99  000000.00 162924.5 
 7.50  1.70  54155.77  0001.61 99  000000.00 162926.5 
 7.50  1.80  54155.70  0001.34 99  000000.00 162928.6 
 7.50  1.90  54155.78  0000.94 99  000000.00 162930.6 
 7.50  2.00  54156.35  0000.84 99  000000.00 162932.4 
 7.50  2.10  54155.67  0000.92 99  000000.00 162934.6 
 7.50  2.20  54156.44  0001.08 99  000000.00 162936.4 
 7.50  2.30  54155.86  0000.66 99  000000.00 162938.4 
 7.50  2.40  54155.10  0000.33 99  000000.00 162940.9 
 7.50  2.50  54155.83  0000.34 99  000000.00 162944.3 
 7.50  2.60  54155.74  0000.32 99  000000.00 162946.8 
 7.50  2.70  54155.52  0000.44 99  000000.00 162950.4 
 7.50  2.80  54154.72 -0000.51 99  000000.00 162952.8 
 7.50  2.90  54153.98 -0001.58 99  000000.00 162954.9 
 7.50  3.00  54152.68 -0002.42 99  000000.00 162957.9 
 7.50  3.10  54152.67 -0002.73 99  000000.00 163000.1 
 7.50  3.20  54153.29 -0002.63 99  000000.00 163002.4 
 7.50  3.30  54153.28 -0002.34 99  000000.00 163004.4 
 7.50  3.40  54154.70 -0002.30 99  000000.00 163006.4 
 7.50  3.50  54157.38 -0000.42 99  000000.00 163008.5 
 7.50  3.60  54160.72  0002.78 99  000000.00 163010.4 
 7.50  3.70  54164.31  0005.76 99  000000.00 163012.5 
 7.50  3.80  54166.91  0007.67 99  000000.00 163014.5 
 7.50  3.90  54167.19  0007.76 99  000000.00 163016.5 
 7.50  4.00  54167.04  0007.23 99  000000.00 163018.5 
 7.50  4.10  54167.51  0006.69 99  000000.00 163020.6 
 7.50  4.20  54167.83  0006.57 99  000000.00 163022.8 
 7.50  4.30  54168.61  0006.79 99  000000.00 163024.7 
 7.50  4.40  54169.46  0007.37 99  000000.00 163026.7 
 7.50  4.50  54170.39  0007.76 99  000000.00 163028.9 
 7.50  4.60  54171.66  0007.80 99  000000.00 163031.3 
 7.50  4.70  54171.96  0007.68 99  000000.00 163036.9 
 7.50  4.80  54172.71  0007.92 99  000000.00 163039.3 
 7.50  4.80  54172.37  0007.91 99  000000.00 163040.8 
 7.50  4.80  54172.22  0007.94 99  000000.00 163041.9 
 7.50  4.80  54172.29  0007.99 99  000000.00 163044.1 
 7.50  4.90  54173.74  0008.68 99  000000.00 163047.8 
 7.50  5.00  54175.70  0010.13 99  000000.00 163049.9 
 7.50  5.10  54177.30  0011.40 99  000000.00 163052.2 
 7.50  5.20  54178.78  0012.27 99  000000.00 163054.2 
 7.50  5.30  54178.38  0011.55 99  000000.00 163056.3 
 7.50  5.40  54177.75  0010.74 99  000000.00 163058.5 
 7.50  5.50  54177.91  0010.86 99  000000.00 163100.4 
 7.50  5.60  54179.24  0011.99 99  000000.00 163103.1 
 7.50  5.70  54180.18  0012.88 99  000000.00 163105.5 
 7.50  5.80  54181.20  0013.84 99  000000.00 163107.5 
 7.50  5.90  54180.59  0013.79 99  000000.00 163109.7 
 7.50  6.00  54179.57  0013.01 99  000000.00 163111.7 
 7.50  6.10  54178.25  0012.37 99  000000.00 163113.8 
 7.50  6.20  54175.72  0011.26 99  000000.00 163115.7 
 7.50  6.30  54174.82  0010.31 99  000000.00 163117.8 
 7.50  6.40  54172.47  0009.72 99  000000.00 163119.8 
 7.50  6.50  54171.00  0008.47 99  000000.00 163121.8 
 7.50  6.60  54166.65  0005.93 99  000000.00 163123.8 
 7.50  6.70  54162.48  0003.92 99  000000.00 163125.8 
 7.50  6.80  54159.64  0001.78 99  000000.00 163127.7 
 7.50  6.90  54156.22 -0000.68 99  000000.00 163130.0 
 7.50  7.00  54152.94 -0003.11 99  000000.00 163131.9 
 7.50  7.10  54149.80 -0005.29 99  000000.00 163134.5 
 7.50  7.20  54146.95 -0007.03 99  000000.00 163136.4 
 7.50  7.30  54145.26 -0007.45 99  000000.00 163138.5 
 7.50  7.40  54143.92 -0008.03 99  000000.00 163140.6 
 7.50  7.50  54142.72 -0009.18 99  000000.00 163142.7 
 7.50  7.60  54140.53 -0010.57 99  000000.00 163144.7 
 7.50  7.70  54138.30 -0012.29 99  000000.00 163146.6 
 7.50  7.80  54137.40 -0013.40 99  000000.00 163148.6 
 7.50  7.90  54135.78 -0014.59 99  000000.00 163150.9 
 7.50  8.00  54135.21 -0015.58 99  000000.00 163152.9 
 7.75  1.50  54153.81 -0002.01 99  000000.00 163251.3 
 7.75  1.60  54155.03 -0001.39 99  000000.00 163254.6 
 7.75  1.70  54154.86 -0001.51 99  000000.00 163256.8 
 7.75  1.80  54153.50 -0002.88 99  000000.00 163259.1 
 7.75  1.90  54153.97 -0003.08 99  000000.00 163301.1 
 7.75  2.00  54154.38 -0002.36 99  000000.00 163303.1 
 7.75  2.10  54156.27 -0000.72 99  000000.00 163305.4 
 7.75  2.20  54157.22  0000.33 99  000000.00 163307.5 
 7.75  2.30  54157.20  0000.31 99  000000.00 163309.8 
 7.75  2.40  54156.67 -0000.05 99  000000.00 163311.7 
 7.75  2.50  54156.66 -0000.20 99  000000.00 163313.7 
 7.75  2.60  54156.73 -0000.24 99  000000.00 163315.8 
 7.75  2.70  54156.70 -0000.55 99  000000.00 163318.1 
 7.75  2.80  54156.69 -0000.62 99  000000.00 163320.1 
 7.75  2.90  54156.77 -0000.84 99  000000.00 163322.1 
 7.75  3.00  54156.97 -0001.16 99  000000.00 163324.1 
 7.75  3.10  54156.73 -0001.05 99  000000.00 163326.1 
 7.75  3.20  54157.09 -0001.03 99  000000.00 163328.2 
 7.75  3.30  54156.91 -0001.14 99  000000.00 163330.3 
 7.75  3.40  54157.69 -0001.38 99  000000.00 163333.4 
 7.75  3.50  54158.68 -0000.79 99  000000.00 163336.0 
 7.75  3.60  54161.95  0001.85 99  000000.00 163338.2 
 7.75  3.70  54165.80  0004.50 99  000000.00 163340.3 
 7.75  3.80  54168.40  0006.93 99  000000.00 163342.4 
 7.75  3.90  54169.77  0007.81 99  000000.00 163344.7 
 7.75  4.00  54170.55  0007.79 99  000000.00 163346.8 
 7.75  4.10  54171.65  0008.22 99  000000.00 163348.9 
 7.75  4.20  54172.99  0008.32 99  000000.00 163351.0 
 7.75  4.30  54173.58  0008.62 99  000000.00 163353.1 
 7.75  4.40  54174.92  0008.84 99  000000.00 163355.2 
 7.75  4.50  54175.35  0008.86 99  000000.00 163357.2 
 7.75  4.60  54175.70  0008.82 99  000000.00 163359.0 
 7.75  4.70  54176.33  0008.59 99  000000.00 163401.0 
 7.75  4.80  54176.88  0008.95 99  000000.00 163403.1 
 7.75  4.90  54177.90  0009.76 99  000000.00 163405.1 
 7.75  5.00  54180.23  0011.24 99  000000.00 163406.9 
 7.75  5.10  54181.78  0012.88 99  000000.00 163409.3 
 7.75  5.20  54183.60  0013.92 99  000000.00 163411.3 
 7.75  5.30  54184.27  0014.31 99  000000.00 163413.3 
 7.75  5.40  54183.63  0014.15 99  000000.00 163415.5 
 7.75  5.50  54184.77  0013.93 99  000000.00 163417.6 
 7.75  5.60  54182.65  0013.97 99  000000.00 163419.6 
 7.75  5.70  54184.02  0014.92 99  000000.00 163421.5 
 7.75  5.80  54184.66  0016.06 99  000000.00 163423.4 
 7.75  5.90  54184.70  0015.99 99  000000.00 163425.6 
 7.75  6.00  54182.22  0014.92 99  000000.00 163427.6 
 7.75  6.10  54178.53  0012.14 99  000000.00 163429.7 
 7.75  6.20  54175.94  0010.34 99  000000.00 163431.8 
 7.75  6.30  54172.92  0007.88 99  000000.00 163433.8 
 7.75  6.40  54169.92  0006.00 99  000000.00 163435.8 
 7.75  6.50  54166.95  0005.46 99  000000.00 163437.9 
 7.75  6.60  54166.25  0005.02 99  000000.00 163440.0 
 7.75  6.70  54163.84  0003.70 99  000000.00 163442.1 
 7.75  6.80  54160.55  0002.17 99  000000.00 163444.2 
 7.75  6.90  54157.52  0000.03 99  000000.00 163446.1 
 7.75  7.00  54154.51 -0001.55 99  000000.00 163448.4 
 7.75  7.10  54151.70 -0003.38 99  000000.00 163450.6 
 7.75  7.20  54148.48 -0005.13 99  000000.00 163454.4 
 7.75  7.30  54146.05 -0006.84 99  000000.00 163459.6 
 7.75  7.40  54143.35 -0008.63 99  000000.00 163501.9 
 7.75  7.50  54141.22 -0010.63 99  000000.00 163504.0 
 7.75  7.60  54138.87 -0012.63 99  000000.00 163505.9 
 7.75  7.70  54135.85 -0014.56 99  000000.00 163508.0 
 7.75  7.80  54134.73 -0016.03 99  000000.00 163510.5 
 7.75  7.90  54131.98 -0018.55 99  000000.00 163512.8 
 7.75  8.00  54130.46 -0021.13 99  000000.00 163515.1 
 8.00  1.50  54155.69  0000.25 99  000000.00 163547.5 
 8.00  1.50  54155.82  0000.34 99  000000.00 163549.1 
 8.00  1.50  54155.73  0000.34 99  000000.00 163550.6 
 8.00  1.50  54155.74  0000.26 99  000000.00 163551.9 
 8.00  1.50  54155.67  0000.22 99  000000.00 163553.1 
 8.00  1.60  54157.91  0002.08 99  000000.00 163556.5 
 8.00  1.70  54159.34  0002.98 99  000000.00 163558.6 
 8.00  1.80  54159.33  0003.11 99  000000.00 163600.7 
 8.00  1.90  54160.43  0002.95 99  000000.00 163602.9 
 8.00  2.00  54159.37  0003.11 99  000000.00 163604.9 
 8.00  2.10  54158.38  0002.39 99  000000.00 163606.9 
 8.00  2.20  54157.17  0001.69 99  000000.00 163608.9 
 8.00  2.30  54157.00  0001.09 99  000000.00 163611.0 
 8.00  2.40  54155.77  0000.35 99  000000.00 163613.1 
 8.00  2.50  54155.71 -0000.31 99  000000.00 163615.1 
 8.00  2.60  54153.63 -0001.82 99  000000.00 163617.2 
 8.00  2.70  54152.90 -0002.88 99  000000.00 163619.3 
 8.00  2.80  54152.36 -0002.62 99  000000.00 163621.4 
 8.00  2.90  54154.16 -0001.21 99  000000.00 163623.3 
 8.00  3.00  54155.73  0000.28 99  000000.00 163625.4 
 8.00  3.10  54156.35  0001.02 99  000000.00 163628.4 
 8.00  3.20  54156.88  0001.17 99  000000.00 163630.8 
 8.00  3.30  54157.06  0000.69 99  000000.00 163632.8 
 8.00  3.40  54156.16  0000.10 99  000000.00 163635.0 
 8.00  3.50  54157.54  0000.24 99  000000.00 163637.3 
 8.00  3.60  54158.70  0001.14 99  000000.00 163639.4 
 8.00  3.70  54160.53  0002.71 99  000000.00 163641.4 
 8.00  3.80  54163.05  0004.59 99  000000.00 163723.2 
 8.00  3.90  54164.87  0005.93 99  000000.00 163730.7 
 8.00  4.00  54166.86  0007.21 99  000000.00 163734.1 
 8.00  4.00  54167.07  0007.17 99  000000.00 163735.5 
 8.00  4.00  54166.87  0007.18 99  000000.00 163736.7 
 8.00  4.00  54166.99  0007.19 99  000000.00 163737.9 
 8.00  4.00  54167.31  0007.19 99  000000.00 163739.1 
 8.00  4.10  54169.00  0008.43 99  000000.00 163741.8 
 8.00  4.20  54171.46  0009.07 99  000000.00 163744.1 
 8.00  4.30  54172.20  0009.51 99  000000.00 163746.3 
 8.00  4.40  54173.11  0009.91 99  000000.00 163748.3 
 8.00  4.50  54174.43  0010.51 99  000000.00 163750.7 
 8.00  4.60  54175.91  0011.32 99  000000.00 163752.6 
 8.00  4.70  54177.21  0012.30 99  000000.00 163754.5 
 8.00  4.80  54178.69  0013.09 99  000000.00 163756.5 
 8.00  4.90  54179.74  0013.60 99  000000.00 163758.6 
 8.00  5.00  54180.49  0014.19 99  000000.00 163801.1 
 8.00  5.10  54181.46  0014.72 99  000000.00 163803.2 
 8.00  5.20  54183.11  0015.72 99  000000.00 163805.4 
 8.00  5.30  54183.56  0016.44 99  000000.00 163807.4 
 8.00  5.40  54183.41  0016.28 99  000000.00 163809.6 
 8.00  5.50  54182.51  0015.43 99  000000.00 163811.5 
 8.00  5.60  54180.70  0014.07 99  000000.00 163813.7 
 8.00  5.70  54180.04  0013.48 99  000000.00 163815.6 
 8.00  5.80  54180.93  0015.47 99  000000.00 163818.2 
 8.00  5.90  54183.25  0017.99 99  000000.00 163820.9 
 8.00  6.00  54182.03  0017.60 99  000000.00 163824.0 
 8.00  6.10  54181.93  0017.69 99  000000.00 163827.4 
 8.00  6.10  54178.64  0015.75 99  000000.00 163844.5 
 8.00  6.10  54176.40  0014.19 99  000000.00 163845.9 
 8.00  6.20  54174.53  0012.32 99  000000.00 163849.5 
 8.00  6.30  54169.67  0008.66 99  000000.00 163852.2 
 8.00  6.40  54167.19  0006.47 99  000000.00 163908.0 
 8.00  6.50  54164.92  0005.01 99  000000.00 163910.2 
 8.00  6.60  54162.49  0005.02 99  000000.00 163912.2 
 8.00  6.70  54161.15  0003.75 99  000000.00 163914.3 
 8.00  6.80  54158.25  0002.81 99  000000.00 163916.4 
 8.00  6.90  54155.56  0000.97 99  000000.00 163918.5 
 8.00  7.00  54152.91 -0000.65 99  000000.00 163920.5 
 8.00  7.00  54152.93 -0000.76 99  000000.00 163922.3 
 8.00  7.00  54152.91 -0000.72 99  000000.00 163923.5 
 8.00  7.00  54152.86 -0000.72 99  000000.00 163924.7 
 8.00  7.00  54152.87 -0000.71 99  000000.00 163925.9 
 8.00  7.10  54149.02 -0002.54 99  000000.00 163930.1 
 8.00  7.20  54147.20 -0004.08 99  000000.00 163932.3 
 8.00  7.30  54143.99 -0006.77 99  000000.00 163934.5 
 8.00  7.40  54139.86 -0009.56 99  000000.00 163936.9 
 8.00  7.50  54136.78 -0012.06 99  000000.00 163939.1 
 8.00  7.60  54132.98 -0014.87 99  000000.00 163941.9 
 8.00  7.70  54130.90 -0017.32 99  000000.00 163944.4 
 8.00  7.80  54129.37 -0019.54 99  000000.00 163946.9 
 8.00  7.90  54129.22 -0021.00 99  000000.00 163949.1 
 8.00  8.00  54126.42 -0022.92 99  000000.00 163951.4 
-1.00 -1.00  54173.02  0002.73 99  000000.00 164053.2 
-1.00 -1.00  54172.74  0002.67 99  000000.00 164054.8 
-1.00 -1.00  54172.66  0002.65 99  000000.00 164056.2 
-1.00 -1.00  54172.59  0002.67 99  000000.00 164057.4 
-1.00 -1.00  54172.56  0002.68 99  000000.00 164058.6 
-1.00 -1.00  54172.52  0002.66 99  000000.00 164059.8 
-1.00 -1.00  54172.54  0002.65 99  000000.00 164101.0 
-1.00 -1.00  54172.78  0002.66 99  000000.00 164104.3 
-1.00 -1.00  54176.65  0002.55 99  000000.00 181715.9 
-1.00 -1.00  54176.73  0002.57 99  000000.00 181718.4 
-1.00 -1.00  54176.64  0002.59 99  000000.00 181720.1 
-1.00 -1.00  54176.65  0002.59 99  000000.00 181721.6 
-1.00 -1.00  54176.65  0002.59 99  000000.00 181723.1 
-1.00 -1.00  54176.66  0002.59 99  000000.00 181724.3 
-1.00 -1.00  54176.68  0002.60 99  000000.00 181725.5 
-1.00 -1.00  54176.78  0002.62 99  000000.00 181727.8 
-1.00 -1.00  54176.76  0002.61 99  000000.00 181729.0 
-1.00 -1.00  54176.78  0002.62 99  000000.00 181730.2 
 8.25  1.50  54167.89  0003.65 99  000000.00 181837.6 
 8.25  1.60  54170.25  0005.76 99  000000.00 181841.4 
 8.25  1.70  54172.01  0007.36 99  000000.00 181843.8 
 8.25  1.80  54172.85  0008.03 99  000000.00 181846.0 
 8.25  1.90  54172.60  0008.07 99  000000.00 181848.3 
 8.25  2.00  54172.43  0007.37 99  000000.00 181850.5 
 8.25  2.10  54169.40  0005.27 99  000000.00 181852.8 
 8.25  2.20  54167.23  0003.24 99  000000.00 181855.0 
 8.25  2.30  54165.82  0001.74 99  000000.00 181857.2 
 8.25  2.40  54163.79  0000.30 99  000000.00 181859.6 
 8.25  2.50  54162.45 -0000.91 99  000000.00 181901.9 
 8.25  2.60  54160.69 -0002.45 99  000000.00 181904.0 
 8.25  2.70  54160.32 -0002.94 99  000000.00 181906.1 
 8.25  2.80  54160.78 -0002.30 99  000000.00 181908.2 
 8.25  2.90  54161.78 -0001.23 99  000000.00 181910.2 
 8.25  3.00  54163.46  0000.08 99  000000.00 181912.5 
 8.25  3.10  54163.71  0000.82 99  000000.00 181914.9 
 8.25  3.20  54164.63  0001.13 99  000000.00 181917.0 
 8.25  3.30  54164.41  0000.87 99  000000.00 181918.9 
 8.25  3.40  54163.41 -0000.19 99  000000.00 181921.1 
 8.25  3.50  54163.21 -0000.82 99  000000.00 181923.3 
 8.25  3.60  54164.99 -0000.39 99  000000.00 181925.4 
 8.25  3.70  54165.80  0001.01 99  000000.00 181927.4 
 8.25  3.80  54168.25  0003.02 99  000000.00 181929.4 
 8.25  3.90  54171.17  0004.61 99  000000.00 181931.5 
 8.25  4.00  54174.29  0005.65 99  000000.00 181933.6 
 8.25  4.10  54173.71  0006.00 99  000000.00 181935.7 
 8.25  4.20  54174.50  0006.00 99  000000.00 181937.8 
 8.25  4.30  54175.39  0006.46 99  000000.00 181939.9 
 8.25  4.40  54177.10  0007.00 99  000000.00 181942.2 
 8.25  4.50  54178.45  0008.03 99  000000.00 181944.6 
 8.25  4.60  54180.72  0009.64 99  000000.00 181946.7 
 8.25  4.70  54183.49  0011.49 99  000000.00 181948.7 
 8.25  4.80  54185.51  0013.33 99  000000.00 181950.7 
 8.25  4.90  54187.42  0014.83 99  000000.00 181952.8 
 8.25  5.00  54188.93  0016.08 99  000000.00 181955.0 
 8.25  5.10  54189.91  0016.42 99  000000.00 181957.4 
 8.25  5.20  54190.34  0016.52 99  000000.00 181959.7 
 8.25  5.30  54189.91  0016.54 99  000000.00 182001.9 
 8.25  5.40  54189.64  0015.68 99  000000.00 182004.1 
 8.25  5.50  54187.53  0014.70 99  000000.00 182006.5 
 8.25  5.60  54186.89  0013.88 99  000000.00 182008.8 
 8.25  5.70  54186.05  0013.93 99  000000.00 182011.2 
 8.25  5.80  54185.95  0014.17 99  000000.00 182014.0 
 8.25  5.90  54185.78  0014.76 99  000000.00 182017.2 
 8.25  6.00  54184.51  0014.38 99  000000.00 182020.1 
 8.25  6.10  54182.37  0013.88 99  000000.00 182023.0 
 8.25  6.20  54179.71  0012.10 99  000000.00 182025.7 
 8.25  6.30  54176.59  0010.14 99  000000.00 182027.9 
 8.25  6.40  54173.69  0008.68 99  000000.00 182030.2 
 8.25  6.50  54171.15  0007.24 99  000000.00 182032.4 
 8.25  6.60  54166.52  0004.58 99  000000.00 182034.6 
 8.25  6.70  54163.18  0001.71 99  000000.00 182036.9 
 8.25  6.80  54159.23 -0000.26 99  000000.00 182039.1 
 8.25  6.90  54156.98 -0001.57 99  000000.00 182041.3 
 8.25  7.00  54154.75 -0002.36 99  000000.00 182043.5 
 8.25  7.10  54151.31 -0004.35 99  000000.00 182045.7 
 8.25  7.20  54148.23 -0006.44 99  000000.00 182047.7 
 8.25  7.20  54148.06 -0006.47 99  000000.00 182050.0 
 8.25  7.20  54147.87 -0006.60 99  000000.00 182051.3 
 8.25  7.20  54147.72 -0006.62 99  000000.00 182052.4 
 8.25  7.20  54147.73 -0006.54 99  000000.00 182053.6 
 8.25  7.20  54147.60 -0006.61 99  000000.00 182054.8 
 8.25  7.30  54141.88 -0011.13 99  000000.00 182058.1 
 8.25  7.40  54138.67 -0014.09 99  000000.00 182100.5 
 8.25  7.50  54134.71 -0017.31 99  000000.00 182103.1 
 8.25  7.60  54132.60 -0018.97 99  000000.00 182105.2 
 8.25  7.70  54129.89 -0020.99 99  000000.00 182107.7 
 8.25  7.80  54129.08 -0022.04 99  000000.00 182110.8 
 8.25  7.90  54128.27 -0022.87 99  000000.00 182113.6 
 8.25  8.00  54127.30 -0025.69 99  000000.00 182117.2 
 8.25  8.00  54126.42 -0025.82 99  000000.00 182126.1 
 8.25  8.00  54126.66 -0025.74 99  000000.00 182128.8 
 8.25  8.00  54126.16 -0025.69 99  000000.00 182129.9 
 8.50  1.50  54169.07  0002.46 99  000000.00 182203.1 
 8.50  1.60  54169.97  0003.47 99  000000.00 182205.8 
 8.50  1.70  54171.37  0004.85 99  000000.00 182208.0 
 8.50  1.80  54172.79  0006.26 99  000000.00 182210.3 
 8.50  1.90  54173.62  0007.13 99  000000.00 182212.2 
 8.50  2.00  54173.44  0007.14 99  000000.00 182214.3 
 8.50  2.10  54171.28  0005.54 99  000000.00 182216.2 
 8.50  2.20  54168.20  0002.82 99  000000.00 182218.2 
 8.50  2.30  54165.48  0000.42 99  000000.00 182220.2 
 8.50  2.40  54164.19 -0000.26 99  000000.00 182222.1 
 8.50  2.50  54163.80 -0000.42 99  000000.00 182223.9 
 8.50  2.60  54163.30 -0000.61 99  000000.00 182225.9 
 8.50  2.70  54163.27 -0000.21 99  000000.00 182227.9 
 8.50  2.80  54163.64  0000.47 99  000000.00 182229.9 
 8.50  2.90  54164.13  0001.35 99  000000.00 182231.8 
 8.50  3.00  54164.07  0001.47 99  000000.00 182233.6 
 8.50  3.10  54164.34  0001.01 99  000000.00 182235.5 
 8.50  3.20  54161.50 -0000.49 99  000000.00 182237.3 
 8.50  3.30  54160.23 -0002.14 99  000000.00 182239.3 
 8.50  3.40  54159.50 -0003.00 99  000000.00 182241.2 
 8.50  3.50  54159.13 -0002.90 99  000000.00 182243.0 
 8.50  3.60  54160.48 -0002.10 99  000000.00 182244.9 
 8.50  3.70  54161.99 -0001.15 99  000000.00 182246.8 
 8.50  3.80  54163.46 -0000.16 99  000000.00 182248.4 
 8.50  3.90  54164.90  0000.43 99  000000.00 182250.6 
 8.50  4.00  54166.10  0001.69 99  000000.00 182252.6 
 8.50  4.10  54167.42  0002.45 99  000000.00 182254.8 
 8.50  4.20  54169.50  0003.65 99  000000.00 182256.9 
 8.50  4.30  54172.11  0005.08 99  000000.00 182258.9 
 8.50  4.40  54172.77  0006.20 99  000000.00 182301.0 
 8.50  4.50  54175.03  0007.77 99  000000.00 182302.9 
 8.50  4.60  54176.30  0008.78 99  000000.00 182305.0 
 8.50  4.70  54178.28  0009.88 99  000000.00 182307.1 
 8.50  4.80  54180.96  0012.07 99  000000.00 182309.3 
 8.50  4.90  54184.01  0014.87 99  000000.00 182311.4 
 8.50  5.00  54187.18  0017.49 99  000000.00 182313.5 
 8.50  5.10  54188.33  0019.06 99  000000.00 182315.5 
 8.50  5.20  54187.59  0018.70 99  000000.00 182316.9 
 8.50  5.30  54186.99  0017.91 99  000000.00 182319.4 
 8.50  5.40  54185.33  0016.10 99  000000.00 182321.7 
 8.50  5.50  54183.71  0015.49 99  000000.00 182323.8 
 8.50  5.60  54183.31  0015.61 99  000000.00 182325.9 
 8.50  5.70  54183.60  0015.92 99  000000.00 182328.0 
 8.50  5.80  54182.19  0016.41 99  000000.00 182330.3 
 8.50  5.90  54179.85  0015.05 99  000000.00 182332.5 
 8.50  6.00  54178.30  0014.01 99  000000.00 182334.8 
 8.50  6.00  54177.95  0014.05 99  000000.00 182336.9 
 8.50  6.00  54177.91  0014.11 99  000000.00 182338.2 
 8.50  6.00  54177.87  0014.17 99  000000.00 182339.5 
 8.50  6.00  54177.63  0014.23 99  000000.00 182340.7 
 8.50  6.00  54178.72  0013.90 99  000000.00 182342.0 
 8.50  6.10  54176.55  0013.41 99  000000.00 182344.1 
 8.50  6.10  54174.73  0012.23 99  000000.00 182347.2 
 8.50  6.20  54173.04  0011.02 99  000000.00 182350.8 
 8.50  6.30  54170.90  0009.33 99  000000.00 182353.2 
 8.50  6.40  54167.30  0008.07 99  000000.00 182355.4 
 8.50  6.50  54163.29  0005.29 99  000000.00 182357.6 
 8.50  6.60  54159.27  0002.40 99  000000.00 182359.6 
 8.50  6.70  54154.12 -0001.25 99  000000.00 182401.6 
 8.50  6.80  54150.96 -0003.56 99  000000.00 182403.6 
 8.50  6.90  54147.65 -0005.97 99  000000.00 182405.6 
 8.50  7.00  54145.36 -0008.01 99  000000.00 182407.8 
 8.50  7.10  54139.55 -0010.70 99  000000.00 182410.2 
 8.50  7.20  54137.51 -0012.39 99  000000.00 182412.2 
 8.50  7.30  54133.21 -0014.87 99  000000.00 182414.2 
 8.50  7.40  54130.16 -0017.57 99  000000.00 182416.2 
 8.50  7.50  54128.26 -0019.74 99  000000.00 182418.5 
 8.50  7.60  54125.13 -0021.46 99  000000.00 182420.5 
 8.50  7.70  54124.30 -0022.58 99  000000.00 182422.5 
 8.50  7.80  54123.65 -0023.94 99  000000.00 182424.7 
 8.50  7.90  54121.76 -0025.15 99  000000.00 182427.1 
 8.50  8.00  54121.14 -0027.47 99  000000.00 182429.3 
 8.75  1.50  54169.75  0002.33 99  000000.00 182457.9 
 8.75  1.60  54170.86  0003.51 99  000000.00 182502.3 
 8.75  1.70  54172.17  0004.67 99  000000.00 182504.6 
 8.75  1.80  54173.13  0005.82 99  000000.00 182506.8 
 8.75  1.90  54174.23  0007.15 99  000000.00 182509.1 
 8.75  2.00  54174.11  0007.29 99  000000.00 182511.3 
 8.75  2.10  54172.40  0005.79 99  000000.00 182513.3 
 8.75  2.20  54169.68  0003.21 99  000000.00 182515.4 
 8.75  2.30  54167.29  0001.54 99  000000.00 182517.3 
 8.75  2.40  54168.15  0001.30 99  000000.00 182519.4 
 8.75  2.50  54167.20  0001.94 99  000000.00 182521.7 
 8.75  2.60  54167.15  0002.52 99  000000.00 182523.8 
 8.75  2.70  54166.51  0002.19 99  000000.00 182526.0 
 8.75  2.80  54165.77  0001.61 99  000000.00 182528.2 
 8.75  2.90  54163.71  0000.35 99  000000.00 182530.2 
 8.75  3.00  54162.08 -0000.91 99  000000.00 182532.4 
 8.75  3.10  54159.93 -0002.55 99  000000.00 182535.1 
 8.75  3.20  54158.32 -0004.13 99  000000.00 182537.3 
 8.75  3.30  54156.89 -0005.19 99  000000.00 182539.6 
 8.75  3.40  54156.44 -0005.46 99  000000.00 182541.7 
 8.75  3.50  54156.74 -0004.84 99  000000.00 182544.3 
 8.75  3.60  54158.33 -0003.61 99  000000.00 182546.4 
 8.75  3.70  54159.28 -0002.59 99  000000.00 182548.6 
 8.75  3.80  54160.44 -0001.94 99  000000.00 182550.7 
 8.75  3.90  54161.99 -0000.77 99  000000.00 182552.9 
 8.75  4.00  54163.12  0000.38 99  000000.00 182555.1 
 8.75  4.10  54165.48  0001.63 99  000000.00 182557.3 
 8.75  4.20  54167.36  0003.38 99  000000.00 182559.6 
 8.75  4.30  54169.17  0004.91 99  000000.00 182601.9 
 8.75  4.40  54171.68  0006.65 99  000000.00 182604.2 
 8.75  4.50  54173.82  0008.39 99  000000.00 182606.4 
 8.75  4.60  54175.46  0009.76 99  000000.00 182608.6 
 8.75  4.70  54177.07  0010.95 99  000000.00 182611.0 
 8.75  4.80  54179.49  0013.47 99  000000.00 182613.2 
 8.75  4.90  54183.04  0016.49 99  000000.00 182615.3 
 8.75  5.00  54186.00  0019.60 99  000000.00 182617.6 
 8.75  5.10  54187.58  0021.25 99  000000.00 182619.9 
 8.75  5.20  54187.58  0021.00 99  000000.00 182622.3 
 8.75  5.30  54185.48  0019.32 99  000000.00 182625.1 
 8.75  5.40  54181.78  0016.14 99  000000.00 182627.4 
 8.75  5.50  54179.86  0014.69 99  000000.00 182629.7 
 8.75  5.60  54178.91  0014.95 99  000000.00 182632.2 
 8.75  5.70  54178.49  0015.13 99  000000.00 182634.5 
 8.75  5.80  54177.43  0015.02 99  000000.00 182636.8 
 8.75  5.90  54174.86  0013.79 99  000000.00 182638.8 
 8.75  6.00  54171.75  0012.11 99  000000.00 182641.5 
 8.75  6.10  54168.10  0009.89 99  000000.00 182643.8 
 8.75  6.20  54166.02  0008.80 99  000000.00 182646.2 
 8.75  6.30  54163.41  0007.34 99  000000.00 182648.3 
 8.75  6.40  54160.93  0006.11 99  000000.00 182650.3 
 8.75  6.50  54157.87  0004.62 99  000000.00 182652.3 
 8.75  6.60  54153.51  0000.67 99  000000.00 182654.3 
 8.75  6.70  54147.99 -0003.16 99  000000.00 182656.4 
 8.75  6.80  54144.33 -0005.58 99  000000.00 182658.6 
 8.75  6.90  54140.31 -0008.64 99  000000.00 182700.9 
 8.75  7.00  54136.99 -0010.75 99  000000.00 182703.2 
 8.75  7.10  54133.88 -0012.86 99  000000.00 182705.7 
 8.75  7.20  54130.94 -0014.72 99  000000.00 182707.8 
 8.75  7.30  54128.86 -0016.68 99  000000.00 182709.9 
 8.75  7.40  54125.03 -0018.62 99  000000.00 182712.2 
 8.75  7.50  54122.52 -0020.71 99  000000.00 182714.4 
 8.75  7.60  54120.31 -0022.63 99  000000.00 182716.5 
 8.75  7.70  54119.20 -0023.50 99  000000.00 182718.6 
 8.75  7.80  54117.19 -0025.60 99  000000.00 182721.9 
 8.75  7.90  54114.47 -0028.63 99  000000.00 182724.5 
 8.75  8.00  54112.00 -0031.75 99  000000.00 182726.8 
 9.00  1.50  54176.40  0006.17 99  000000.00 182825.8 
 9.00  1.60  54177.78  0007.61 99  000000.00 182829.6 
 9.00  1.70  54179.11  0009.58 99  000000.00 182832.4 
 9.00  1.80  54180.40  0010.76 99  000000.00 182834.9 
 9.00  1.90  54179.96  0010.64 99  000000.00 182836.9 
 9.00  2.00  54178.86  0009.78 99  000000.00 182839.1 
 9.00  2.10  54176.77  0008.46 99  000000.00 182841.2 
 9.00  2.20  54175.02  0006.83 99  000000.00 182843.3 
 9.00  2.30  54172.65  0005.71 99  000000.00 182845.5 
 9.00  2.40  54171.85  0005.27 99  000000.00 182847.5 
 9.00  2.50  54171.45  0005.29 99  000000.00 182849.7 
 9.00  2.60  54170.44  0005.23 99  000000.00 182851.7 
 9.00  2.70  54169.01  0004.41 99  000000.00 182853.8 
 9.00  2.80  54167.07  0002.96 99  000000.00 182855.9 
 9.00  2.90  54164.49  0000.78 99  000000.00 182858.2 
 9.00  3.00  54160.97 -0001.66 99  000000.00 182900.5 
 9.00  3.10  54158.24 -0004.24 99  000000.00 182902.8 
 9.00  3.20  54156.24 -0005.79 99  000000.00 182905.4 
 9.00  3.30  54154.38 -0007.06 99  000000.00 182907.6 
 9.00  3.40  54153.76 -0007.53 99  000000.00 182909.7 
 9.00  3.50  54152.87 -0007.92 99  000000.00 182911.7 
 9.00  3.60  54152.56 -0008.26 99  000000.00 182913.9 
 9.00  3.70  54152.86 -0007.86 99  000000.00 182916.1 
 9.00  3.80  54154.53 -0006.07 99  000000.00 182918.3 
 9.00  3.90  54157.17 -0003.69 99  000000.00 182920.7 
 9.00  4.00  54160.00 -0001.16 99  000000.00 182922.8 
 9.00  4.10  54161.63  0000.88 99  000000.00 182925.4 
 9.00  4.20  54163.57  0002.40 99  000000.00 182927.8 
 9.00  4.30  54164.84  0003.51 99  000000.00 182929.6 
 9.00  4.40  54166.75  0005.01 99  000000.00 182931.9 
 9.00  4.50  54168.49  0006.44 99  000000.00 182934.3 
 9.00  4.60  54169.46  0007.88 99  000000.00 182936.5 
 9.00  4.70  54171.93  0010.24 99  000000.00 182938.8 
 9.00  4.80  54174.53  0012.40 99  000000.00 182940.9 
 9.00  4.90  54176.18  0014.90 99  000000.00 182943.1 
 9.00  5.00  54178.86  0017.20 99  000000.00 182945.3 
 9.00  5.10  54179.92  0018.21 99  000000.00 182947.4 
 9.00  5.20  54178.41  0018.22 99  000000.00 182949.4 
 9.00  5.30  54176.27  0016.76 99  000000.00 182951.7 
 9.00  5.40  54174.69  0014.51 99  000000.00 182953.7 
 9.00  5.50  54171.12  0013.36 99  000000.00 182955.8 
 9.00  5.60  54169.10  0012.59 99  000000.00 182957.9 
 9.00  5.70  54165.87  0010.43 99  000000.00 183000.3 
 9.00  5.80  54163.93  0009.48 99  000000.00 183002.3 
 9.00  5.90  54160.72  0007.56 99  000000.00 183004.5 
 9.00  6.00  54157.42  0004.80 99  000000.00 183007.1 
 9.00  6.00  54156.99  0004.81 99  000000.00 183009.0 
 9.00  6.00  54156.97  0004.72 99  000000.00 183010.3 
 9.00  6.00  54157.02  0004.77 99  000000.00 183011.6 
 9.00  6.00  54157.34  0004.78 99  000000.00 183012.8 
 9.00  6.00  54156.54  0004.77 99  000000.00 183014.0 
 9.00  6.10  54152.37  0001.80 99  000000.00 183016.9 
 9.00  6.20  54151.14  0000.83 99  000000.00 183019.2 
 9.00  6.30  54148.17 -0000.21 99  000000.00 183021.3 
 9.00  6.40  54146.05 -0001.84 99  000000.00 183023.2 
 9.00  6.50  54144.30 -0002.86 99  000000.00 183025.2 
 9.00  6.60  54140.11 -0005.29 99  000000.00 183027.3 
 9.00  6.70  54137.79 -0007.12 99  000000.00 183029.4 
 9.00  6.80  54134.20 -0008.74 99  000000.00 183031.4 
 9.00  6.90  54131.71 -0010.48 99  000000.00 183033.4 
 9.00  7.00  54129.63 -0012.46 99  000000.00 183035.4 
 9.00  7.10  54126.22 -0014.32 99  000000.00 183037.5 
 9.00  7.20  54121.96 -0016.94 99  000000.00 183040.4 
 9.00  7.30  54120.89 -0018.99 99  000000.00 183043.0 
 9.00  7.40  54118.54 -0020.21 99  000000.00 183045.1 
 9.00  7.50  54116.52 -0021.73 99  000000.00 183047.2 
 9.00  7.60  54115.24 -0023.36 99  000000.00 183049.3 
 9.00  7.70  54112.97 -0025.02 99  000000.00 183051.6 
 9.00  7.80  54111.10 -0026.93 99  000000.00 183053.8 
 9.00  7.90  54109.54 -0029.32 99  000000.00 183055.9 
 9.00  8.00  54106.98 -0031.80 99  000000.00 183058.2 
 9.25  1.50  54179.95  0007.54 99  000000.00 183138.2 
 9.25  1.60  54180.97  0008.59 99  000000.00 183141.3 
 9.25  1.70  54182.58  0010.37 99  000000.00 183143.4 
 9.25  1.80  54182.70  0010.86 99  000000.00 183145.5 
 9.25  1.90  54181.93  0010.46 99  000000.00 183147.7 
 9.25  2.00  54180.39  0009.36 99  000000.00 183149.7 
 9.25  2.10  54178.02  0008.00 99  000000.00 183151.9 
 9.25  2.20  54177.10  0007.07 99  000000.00 183154.0 
 9.25  2.30  54175.29  0006.40 99  000000.00 183156.0 
 9.25  2.40  54174.63  0006.24 99  000000.00 183158.2 
 9.25  2.50  54174.20  0006.40 99  000000.00 183200.5 
 9.25  2.60  54173.38  0006.46 99  000000.00 183202.5 
 9.25  2.70  54171.88  0005.68 99  000000.00 183204.5 
 9.25  2.80  54169.95  0004.15 99  000000.00 183206.5 
 9.25  2.90  54166.94  0002.30 99  000000.00 183208.6 
 9.25  3.00  54164.31  0000.19 99  000000.00 183210.7 
 9.25  3.10  54161.99 -0001.22 99  000000.00 183212.7 
 9.25  3.20  54159.89 -0003.11 99  000000.00 183214.8 
 9.25  3.30  54157.84 -0004.28 99  000000.00 183216.8 
 9.25  3.40  54157.39 -0004.27 99  000000.00 183218.8 
 9.25  3.50  54157.38 -0003.68 99  000000.00 183220.8 
 9.25  3.60  54156.43 -0004.18 99  000000.00 183223.1 
 9.25  3.70  54157.12 -0003.64 99  000000.00 183225.0 
 9.25  3.80  54157.65 -0002.92 99  000000.00 183227.2 
 9.25  3.90  54158.33 -0002.25 99  000000.00 183229.3 
 9.25  4.00  54159.80 -0000.91 99  000000.00 183231.6 
 9.25  4.10  54160.11 -0000.32 99  000000.00 183233.6 
 9.25  4.20  54160.62  0000.00 99  000000.00 183235.6 
 9.25  4.30  54160.06  0000.47 99  000000.00 183237.7 
 9.25  4.40  54160.19  0000.85 99  000000.00 183239.7 
 9.25  4.50  54162.58  0001.96 99  000000.00 183241.8 
 9.25  4.60  54161.52  0002.84 99  000000.00 183244.1 
 9.25  4.70  54164.06  0004.79 99  000000.00 183246.2 
 9.25  4.80  54165.10  0006.86 99  000000.00 183248.1 
 9.25  4.90  54165.40  0008.37 99  000000.00 183250.1 
 9.25  5.00  54164.05  0007.38 99  000000.00 183252.0 
 9.25  5.10  54162.04  0006.81 99  000000.00 183254.0 
 9.25  5.20  54159.61  0005.17 99  000000.00 183256.0 
 9.25  5.30  54157.62  0003.65 99  000000.00 183257.9 
 9.25  5.40  54155.47  0003.37 99  000000.00 183300.0 
 9.25  5.50  54154.77  0002.40 99  000000.00 183302.2 
 9.25  5.60  54150.98 -0000.09 99  000000.00 183304.0 
 9.25  5.70  54147.21 -0001.67 99  000000.00 183306.1 
 9.25  5.80  54142.45 -0004.92 99  000000.00 183308.1 
 9.25  5.90  54140.41 -0006.49 99  000000.00 183310.1 
 9.25  6.00  54137.15 -0008.05 99  000000.00 183312.2 
 9.25  6.10  54134.26 -0009.86 99  000000.00 183314.5 
 9.25  6.20  54135.25 -0009.80 99  000000.00 183316.3 
 9.25  6.30  54132.45 -0010.03 99  000000.00 183319.3 
 9.25  6.40  54130.38 -0010.80 99  000000.00 183322.1 
 9.25  6.50  54128.45 -0012.27 99  000000.00 183324.4 
 9.25  6.60  54126.87 -0012.56 99  000000.00 183326.7 
 9.25  6.70  54125.33 -0013.23 99  000000.00 183329.7 
 9.25  6.80  54124.33 -0013.67 99  000000.00 183331.9 
 9.25  6.90  54123.26 -0014.39 99  000000.00 183334.7 
 9.25  7.00  54122.46 -0015.36 99  000000.00 183336.9 
 9.25  7.10  54119.16 -0016.53 99  000000.00 183339.4 
 9.25  7.20  54118.12 -0017.50 99  000000.00 183341.5 
 9.25  7.30  54116.72 -0018.30 99  000000.00 183343.7 
 9.25  7.40  54115.10 -0019.62 99  000000.00 183345.9 
 9.25  7.50  54112.80 -0020.86 99  000000.00 183348.1 
 9.25  7.60  54111.01 -0022.32 99  000000.00 183350.2 
 9.25  7.70  54109.01 -0024.30 99  000000.00 183352.7 
 9.25  7.80  54106.14 -0027.18 99  000000.00 183355.4 
 9.25  7.90  54104.39 -0029.16 99  000000.00 183357.8 
 9.25  8.00  54102.15 -0032.46 99  000000.00 183400.4 
 9.50  1.50  54189.27  0010.15 99  000000.00 183538.6 
 9.50  1.60  54186.94  0011.15 99  000000.00 183541.6 
 9.50  1.70  54187.44  0012.13 99  000000.00 183543.9 
 9.50  1.80  54186.50  0012.12 99  000000.00 183546.2 
 9.50  1.90  54183.97  0010.37 99  000000.00 183548.3 
 9.50  2.00  54182.78  0009.52 99  000000.00 183550.3 
 9.50  2.10  54181.68  0008.87 99  000000.00 183552.3 
 9.50  2.20  54180.88  0008.75 99  000000.00 183554.5 
 9.50  2.30  54178.64  0007.52 99  000000.00 183556.4 
 9.50  2.40  54177.78  0007.22 99  000000.00 183558.4 
 9.50  2.50  54177.72  0007.71 99  000000.00 183600.4 
 9.50  2.60  54176.25  0007.32 99  000000.00 183602.4 
 9.50  2.70  54174.61  0006.41 99  000000.00 183604.4 
 9.50  2.80  54172.14  0005.02 99  000000.00 183606.5 
 9.50  2.90  54170.62  0003.92 99  000000.00 183608.6 
 9.50  3.00  54169.06  0003.39 99  000000.00 183610.9 
 9.50  3.10  54167.10  0002.01 99  000000.00 183613.1 
 9.50  3.20  54165.88  0001.37 99  000000.00 183615.3 
 9.50  3.30  54164.44  0000.69 99  000000.00 183617.9 
 9.50  3.30  54164.50  0000.73 99  000000.00 183620.8 
 9.50  3.30  54164.63  0000.85 99  000000.00 183621.9 
 9.50  3.30  54164.68  0000.90 99  000000.00 183623.9 
 9.50  3.30  54164.71  0000.94 99  000000.00 183625.2 
 9.50  3.30  54164.63  0000.93 99  000000.00 183626.4 
 9.50  3.40  54164.75  0001.66 99  000000.00 183630.6 
 9.50  3.50  54164.86  0002.39 99  000000.00 183632.8 
 9.50  3.60  54164.71  0002.71 99  000000.00 183634.8 
 9.50  3.70  54164.18  0002.70 99  000000.00 183636.8 
 9.50  3.80  54163.75  0002.81 99  000000.00 183638.8 
 9.50  3.90  54163.68  0003.20 99  000000.00 183640.8 
 9.50  4.00  54163.04  0003.06 99  000000.00 183642.7 
 9.50  4.10  54161.66  0002.30 99  000000.00 183644.7 
 9.50  4.20  54160.07  0001.52 99  000000.00 183646.9 
 9.50  4.30  54158.33  0000.37 99  000000.00 183649.1 
 9.50  4.40  54156.33 -0000.46 99  000000.00 183651.2 
 9.50  4.50  54154.46 -0001.60 99  000000.00 183653.4 
 9.50  4.60  54152.87 -0002.59 99  000000.00 183655.6 
 9.50  4.70  54150.88 -0003.58 99  000000.00 183658.1 
 9.50  4.80  54146.59 -0004.83 99  000000.00 183700.7 
 9.50  4.90  54144.88 -0006.64 99  000000.00 183702.8 
 9.50  5.00  54140.26 -0009.62 99  000000.00 183704.8 
 9.50  5.10  54135.88 -0012.74 99  000000.00 183707.3 
 9.50  5.20  54132.19 -0014.91 99  000000.00 183709.6 
 9.50  5.30  54129.07 -0017.29 99  000000.00 183711.8 
 9.50  5.40  54126.29 -0019.04 99  000000.00 183714.0 
 9.50  5.50  54124.24 -0019.90 99  000000.00 183716.2 
 9.50  5.60  54120.88 -0021.86 99  000000.00 183718.2 
 9.50  5.70  54117.35 -0023.97 99  000000.00 183720.4 
 9.50  5.80  54115.33 -0024.73 99  000000.00 183722.6 
 9.50  5.90  54112.48 -0026.36 99  000000.00 183724.7 
 9.50  6.00  54114.33 -0024.43 99  000000.00 183726.9 
 9.50  6.10  54115.24 -0021.63 99  000000.00 183729.5 
 9.50  6.20  54118.33 -0018.86 99  000000.00 183731.7 
 9.50  6.30  54120.46 -0016.77 99  000000.00 183734.0 
 9.50  6.40  54121.17 -0015.93 99  000000.00 183736.1 
 9.50  6.50  54120.31 -0015.57 99  000000.00 183738.4 
 9.50  6.60  54119.07 -0016.23 99  000000.00 183740.5 
 9.50  6.70  54117.19 -0017.56 99  000000.00 183742.6 
 9.50  6.80  54115.67 -0018.73 99  000000.00 183744.6 
 9.50  6.90  54115.17 -0018.79 99  000000.00 183746.7 
 9.50  7.00  54115.86 -0017.64 99  000000.00 183750.8 
 9.50  7.10  54115.29 -0017.57 99  000000.00 183756.5 
 9.50  7.20  54115.05 -0017.54 99  000000.00 183758.7 
 9.50  7.30  54114.29 -0017.67 99  000000.00 183800.6 
 9.50  7.40  54113.12 -0018.28 99  000000.00 183802.2 
 9.50  7.40  54113.20 -0018.22 99  000000.00 183804.3 
 9.50  7.40  54113.15 -0018.20 99  000000.00 183805.8 
 9.50  7.40  54113.15 -0018.20 99  000000.00 183807.2 
 9.50  7.40  54113.13 -0018.22 99  000000.00 183808.4 
 9.50  7.50  54112.16 -0019.33 99  000000.00 183811.7 
 9.50  7.60  54109.36 -0021.56 99  000000.00 183813.9 
 9.50  7.70  54106.11 -0024.17 99  000000.00 183815.9 
 9.50  7.80  54103.38 -0027.07 99  000000.00 183817.8 
 9.50  7.90  54099.52 -0030.79 99  000000.00 183819.9 
 9.50  8.00  54096.16 -0034.48 99  000000.00 183822.2 
 9.75  1.50  54195.82  0015.05 99  000000.00 183859.0 
 9.75  1.60  54195.12  0015.08 99  000000.00 183901.6 
 9.75  1.70  54193.39  0014.92 99  000000.00 183903.8 
 9.75  1.80  54191.59  0013.80 99  000000.00 183905.7 
 9.75  1.90  54188.87  0012.90 99  000000.00 183908.4 
 9.75  2.00  54187.59  0011.80 99  000000.00 183910.5 
 9.75  2.10  54185.30  0011.14 99  000000.00 183912.7 
 9.75  2.20  54184.22  0010.63 99  000000.00 183914.7 
 9.75  2.30  54182.38  0009.83 99  000000.00 183916.6 
 9.75  2.40  54180.78  0009.58 99  000000.00 183918.6 
 9.75  2.50  54180.25  0009.59 99  000000.00 183920.7 
 9.75  2.60  54178.67  0009.31 99  000000.00 183922.6 
 9.75  2.70  54177.30  0008.68 99  000000.00 183924.6 
 9.75  2.80  54175.04  0007.54 99  000000.00 183926.7 
 9.75  2.90  54173.19  0006.46 99  000000.00 183928.6 
 9.75  3.00  54171.13  0005.87 99  000000.00 183930.6 
 9.75  3.10  54170.22  0005.86 99  000000.00 183932.7 
 9.75  3.20  54169.19  0005.70 99  000000.00 183934.6 
 9.75  3.30  54168.72  0005.60 99  000000.00 183936.5 
 9.75  3.40  54167.71  0005.44 99  000000.00 183938.5 
 9.75  3.50  54166.89  0005.43 99  000000.00 183940.5 
 9.75  3.60  54166.16  0005.42 99  000000.00 183942.4 
 9.75  3.70  54165.29  0005.51 99  000000.00 183944.5 
 9.75  3.80  54164.33  0005.65 99  000000.00 183946.5 
 9.75  3.90  54163.18  0005.22 99  000000.00 183948.5 
 9.75  4.00  54160.81  0003.90 99  000000.00 183950.8 
 9.75  4.10  54158.14  0002.42 99  000000.00 183954.1 
 9.75  4.20  54156.21  0001.57 99  000000.00 183956.7 
 9.75  4.30  54154.94  0001.18 99  000000.00 183958.8 
 9.75  4.40  54152.65  0000.12 99  000000.00 184000.9 
 9.75  4.50  54149.88 -0001.80 99  000000.00 184002.9 
 9.75  4.60  54143.51 -0005.71 99  000000.00 184005.5 
 9.75  4.70  54138.63 -0008.86 99  000000.00 184007.7 
 9.75  4.80  54133.96 -0012.12 99  000000.00 184009.9 
 9.75  4.90  54128.66 -0015.74 99  000000.00 184011.9 
 9.75  5.00  54123.23 -0019.03 99  000000.00 184014.3 
 9.75  5.10  54117.52 -0023.59 99  000000.00 184016.4 
 9.75  5.20  54111.85 -0027.62 99  000000.00 184018.4 
 9.75  5.20  54112.27 -0027.63 99  000000.00 184023.8 
 9.75  5.20  54111.93 -0027.63 99  000000.00 184025.0 
 9.75  5.20  54110.95 -0027.36 99  000000.00 184026.3 
 9.75  5.20  54110.72 -0027.31 99  000000.00 184027.6 
 9.75  5.30  54107.46 -0030.08 99  000000.00 184032.1 
 9.75  5.40  54102.81 -0033.03 99  000000.00 184034.3 
 9.75  5.50  54101.20 -0033.79 99  000000.00 184036.3 
 9.75  5.60  54097.38 -0036.09 99  000000.00 184038.2 
 9.75  5.70  54095.12 -0037.10 99  000000.00 184040.2 
 9.75  5.80  54093.80 -0037.47 99  000000.00 184042.1 
 9.75  5.90  54095.06 -0034.87 99  000000.00 184044.1 
 9.75  6.00  54097.45 -0032.46 99  000000.00 184046.2 
 9.75  6.10  54101.16 -0027.92 99  000000.00 184048.1 
 9.75  6.20  54104.97 -0024.04 99  000000.00 184050.1 
 9.75  6.30  54109.55 -0019.05 99  000000.00 184051.9 
 9.75  6.40  54112.97 -0015.42 99  000000.00 184054.0 
 9.75  6.50  54114.08 -0014.22 99  000000.00 184055.9 
 9.75  6.60  54112.25 -0015.80 99  000000.00 184057.9 
 9.75  6.70  54108.58 -0018.62 99  000000.00 184059.9 
 9.75  6.80  54106.77 -0020.53 99  000000.00 184102.0 
 9.75  6.90  54106.04 -0021.28 99  000000.00 184104.1 
 9.75  7.00  54106.91 -0020.45 99  000000.00 184106.2 
 9.75  7.10  54107.70 -0018.74 99  000000.00 184108.4 
 9.75  7.20  54109.47 -0017.26 99  000000.00 184110.5 
 9.75  7.30  54109.49 -0016.79 99  000000.00 184112.5 
 9.75  7.40  54109.09 -0017.49 99  000000.00 184114.5 
 9.75  7.50  54107.76 -0018.55 99  000000.00 184116.7 
 9.75  7.60  54106.08 -0020.14 99  000000.00 184118.9 
 9.75  7.70  54101.92 -0024.17 99  000000.00 184121.1 
 9.75  7.80  54099.09 -0026.93 99  000000.00 184123.2 
 9.75  7.90  54096.14 -0029.66 99  000000.00 184125.0 
 9.75  8.00  54092.98 -0032.59 99  000000.00 184127.2 
 10.00  1.50  54204.39  0018.69 99  000000.00 184213.0 
 10.00  1.60  54203.02  0018.01 99  000000.00 184223.0 
 10.00  1.70  54201.07  0017.30 99  000000.00 184225.5 
 10.00  1.80  54198.64  0016.16 99  000000.00 184227.5 
 10.00  1.90  54196.74  0015.29 99  000000.00 184229.7 
 10.00  2.00  54193.84  0014.13 99  000000.00 184231.6 
 10.00  2.10  54192.01  0013.47 99  000000.00 184233.7 
 10.00  2.20  54191.26  0013.15 99  000000.00 184235.8 
 10.00  2.30  54188.13  0012.37 99  000000.00 184237.9 
 10.00  2.40  54187.17  0012.26 99  000000.00 184239.4 
 10.00  2.50  54185.49  0012.10 99  000000.00 184241.4 
 10.00  2.60  54183.86  0011.56 99  000000.00 184243.4 
 10.00  2.70  54182.30  0011.19 99  000000.00 184245.3 
 10.00  2.80  54180.52  0010.37 99  000000.00 184247.3 
 10.00  2.90  54178.52  0009.54 99  000000.00 184249.5 
 10.00  3.00  54176.37  0008.26 99  000000.00 184251.9 
 10.00  3.10  54173.55  0006.84 99  000000.00 184254.1 
 10.00  3.20  54172.04  0006.22 99  000000.00 184256.3 
 10.00  3.30  54170.49  0006.16 99  000000.00 184258.9 
 10.00  3.40  54169.80  0006.20 99  000000.00 184301.0 
 10.00  3.50  54169.39  0006.37 99  000000.00 184302.9 
 10.00  3.60  54168.37  0006.34 99  000000.00 184305.3 
 10.00  3.70  54167.10  0006.39 99  000000.00 184307.0 
 10.00  3.80  54165.99  0005.92 99  000000.00 184309.2 
 10.00  3.90  54164.24  0004.90 99  000000.00 184311.2 
 10.00  4.00  54160.89  0003.08 99  000000.00 184313.4 
 10.00  4.10  54157.91  0001.76 99  000000.00 184315.7 
 10.00  4.20  54156.19  0001.04 99  000000.00 184317.6 
 10.00  4.30  54154.86  0000.56 99  000000.00 184319.5 
 10.00  4.40  54152.70  0000.27 99  000000.00 184321.4 
 10.00  4.50  54149.74 -0001.44 99  000000.00 184323.5 
 10.00  4.60  54145.63 -0003.94 99  000000.00 184325.6 
 10.00  4.70  54141.22 -0006.94 99  000000.00 184327.6 
 10.00  4.80  54135.36 -0009.92 99  000000.00 184329.6 
 10.00  4.90  54131.08 -0012.99 99  000000.00 184331.6 
 10.00  5.00  54125.49 -0016.15 99  000000.00 184333.5 
 10.00  5.10  54118.82 -0019.95 99  000000.00 184335.4 
 10.00  5.20  54115.79 -0022.72 99  000000.00 184337.3 
 10.00  5.30  54109.54 -0026.54 99  000000.00 184339.3 
 10.00  5.40  54103.40 -0030.77 99  000000.00 184341.2 
 10.00  5.50  54098.70 -0033.72 99  000000.00 184343.2 
 10.00  5.60  54095.18 -0035.61 99  000000.00 184345.2 
 10.00  5.70  54093.06 -0036.72 99  000000.00 184347.2 
 10.00  5.80  54092.40 -0035.96 99  000000.00 184349.4 
 10.00  5.90  54091.57 -0035.29 99  000000.00 184351.6 
 10.00  6.00  54094.36 -0032.61 99  000000.00 184353.5 
 10.00  6.10  54096.58 -0030.20 99  000000.00 184355.9 
 10.00  6.10  54100.02 -0026.40 99  000000.00 184359.7 
 10.00  6.10  54100.08 -0026.37 99  000000.00 184400.9 
 10.00  6.10  54099.88 -0026.47 99  000000.00 184402.3 
 10.00  6.20  54100.22 -0026.16 99  000000.00 184407.3 
 10.00  6.20  54100.10 -0026.28 99  000000.00 184409.0 
 10.00  6.20  54099.80 -0026.30 99  000000.00 184410.3 
 10.00  6.20  54099.82 -0026.26 99  000000.00 184411.5 
 10.00  6.20  54100.01 -0026.20 99  000000.00 184412.7 
 10.00  6.20  54099.94 -0026.08 99  000000.00 184413.9 
 10.00  6.30  54103.52 -0022.15 99  000000.00 184420.8 
 10.00  6.40  54105.46 -0020.28 99  000000.00 184422.9 
 10.00  6.50  54106.98 -0018.73 99  000000.00 184424.8 
 10.00  6.60  54106.91 -0018.65 99  000000.00 184427.1 
 10.00  6.70  54106.38 -0019.14 99  000000.00 184429.4 
 10.00  6.80  54105.40 -0019.42 99  000000.00 184432.2 
 10.00  6.90  54106.49 -0018.73 99  000000.00 184434.3 
 10.00  7.00  54107.85 -0017.49 99  000000.00 184436.3 
 10.00  7.10  54109.27 -0015.74 99  000000.00 184438.3 
 10.00  7.20  54109.55 -0015.20 99  000000.00 184440.4 
 10.00  7.30  54108.41 -0016.13 99  000000.00 184442.4 
 10.00  7.40  54107.83 -0016.85 99  000000.00 184444.4 
 10.00  7.50  54107.24 -0017.37 99  000000.00 184446.2 
 10.00  7.60  54106.15 -0018.16 99  000000.00 184448.0 
 10.00  7.70  54104.19 -0019.58 99  000000.00 184449.9 
 10.00  7.80  54101.33 -0022.22 99  000000.00 184451.9 
 10.00  7.90  54098.43 -0025.31 99  000000.00 184453.8 
 10.00  8.00  54093.33 -0029.66 99  000000.00 184456.0 
 10.25  1.50  54213.63  0020.90 99  000000.00 184530.7 
 10.25  1.60  54212.75  0023.22 99  000000.00 184534.1 
 10.25  1.70  54210.99  0023.15 99  000000.00 184536.1 
 10.25  1.80  54208.71  0022.11 99  000000.00 184538.2 
 10.25  1.90  54205.31  0021.09 99  000000.00 184540.4 
 10.25  2.00  54201.38  0018.41 99  000000.00 184542.6 
 10.25  2.10  54197.86  0016.81 99  000000.00 184544.6 
 10.25  2.20  54194.50  0014.96 99  000000.00 184546.5 
 10.25  2.30  54191.07  0013.60 99  000000.00 184548.7 
 10.25  2.40  54187.79  0013.20 99  000000.00 184550.6 
 10.25  2.50  54187.25  0012.89 99  000000.00 184553.3 
 10.25  2.60  54185.50  0012.24 99  000000.00 184555.4 
 10.25  2.70  54183.20  0011.45 99  000000.00 184557.3 
 10.25  2.80  54181.43  0010.41 99  000000.00 184559.2 
 10.25  2.90  54178.34  0009.15 99  000000.00 184601.1 
 10.25  3.00  54176.43  0008.07 99  000000.00 184603.1 
 10.25  3.10  54174.23  0007.12 99  000000.00 184605.5 
 10.25  3.20  54172.85  0006.93 99  000000.00 184607.5 
 10.25  3.30  54172.12  0006.85 99  000000.00 184609.5 
 10.25  3.40  54171.36  0007.43 99  000000.00 184611.5 
 10.25  3.50  54170.99  0008.15 99  000000.00 184613.4 
 10.25  3.60  54170.59  0008.72 99  000000.00 184615.3 
 10.25  3.70  54169.99  0008.69 99  000000.00 184617.2 
 10.25  3.80  54167.69  0007.77 99  000000.00 184619.0 
 10.25  3.90  54165.84  0006.57 99  000000.00 184621.1 
 10.25  4.00  54163.11  0006.07 99  000000.00 184623.1 
 10.25  4.10  54160.97  0004.74 99  000000.00 184625.1 
 10.25  4.20  54158.46  0003.35 99  000000.00 184627.1 
 10.25  4.30  54156.34  0003.10 99  000000.00 184628.9 
 10.25  4.40  54154.14  0001.88 99  000000.00 184630.9 
 10.25  4.50  54151.69  0001.26 99  000000.00 184632.8 
 10.25  4.60  54147.86  0000.02 99  000000.00 184634.9 
 10.25  4.70  54144.52 -0002.12 99  000000.00 184636.6 
 10.25  4.80  54141.02 -0003.93 99  000000.00 184638.6 
 10.25  4.90  54136.58 -0005.71 99  000000.00 184640.5 
 10.25  5.00  54130.56 -0009.74 99  000000.00 184642.3 
 10.25  5.10  54124.28 -0012.88 99  000000.00 184644.3 
 10.25  5.20  54117.97 -0017.93 99  000000.00 184646.2 
 10.25  5.30  54112.60 -0021.73 99  000000.00 184648.3 
 10.25  5.40  54106.03 -0025.65 99  000000.00 184651.2 
 10.25  5.50  54102.76 -0027.74 99  000000.00 184653.2 
 10.25  5.50  54102.96 -0027.51 99  000000.00 184656.6 
 10.25  5.50  54102.92 -0027.56 99  000000.00 184657.9 
 10.25  5.50  54102.83 -0027.59 99  000000.00 184659.2 
 10.25  5.50  54102.72 -0027.64 99  000000.00 184700.4 
 10.25  5.60  54099.87 -0028.86 99  000000.00 184704.3 
 10.25  5.70  54097.52 -0029.64 99  000000.00 184706.4 
 10.25  5.80  54095.71 -0029.62 99  000000.00 184708.4 
 10.25  5.90  54096.05 -0029.19 99  000000.00 184710.2 
 10.25  6.00  54096.46 -0028.00 99  000000.00 184712.2 
 10.25  6.10  54098.77 -0025.53 99  000000.00 184714.1 
 10.25  6.20  54100.22 -0023.69 99  000000.00 184716.0 
 10.25  6.30  54102.59 -0021.61 99  000000.00 184717.9 
 10.25  6.40  54104.90 -0018.74 99  000000.00 184719.7 
 10.25  6.50  54106.33 -0017.38 99  000000.00 184721.7 
 10.25  6.60  54105.67 -0018.16 99  000000.00 184723.7 
 10.25  6.70  54103.90 -0019.44 99  000000.00 184725.7 
 10.25  6.80  54104.97 -0018.90 99  000000.00 184727.8 
 10.25  6.90  54105.80 -0017.14 99  000000.00 184729.4 
 10.25  7.00  54107.63 -0015.34 99  000000.00 184731.5 
 10.25  7.10  54108.53 -0014.30 99  000000.00 184733.4 
 10.25  7.20  54108.35 -0014.31 99  000000.00 184735.3 
 10.25  7.30  54108.03 -0014.49 99  000000.00 184737.1 
 10.25  7.40  54107.84 -0014.55 99  000000.00 184738.8 
 10.25  7.50  54108.38 -0013.92 99  000000.00 184740.7 
 10.25  7.60  54106.46 -0014.92 99  000000.00 184742.6 
 10.25  7.70  54104.91 -0016.15 99  000000.00 184744.3 
 10.25  7.80  54101.66 -0019.38 99  000000.00 184746.5 
 10.25  7.90  54097.44 -0023.57 99  000000.00 184748.5 
 10.25  8.00  54091.83 -0028.11 99  000000.00 184750.3 
 10.50  1.50  54230.30  0032.58 99  000000.00 184821.4 
 10.50  1.60  54225.52  0030.67 99  000000.00 184824.6 
 10.50  1.70  54222.53  0030.30 99  000000.00 184826.7 
 10.50  1.80  54217.54  0027.93 99  000000.00 184828.9 
 10.50  1.90  54212.87  0025.29 99  000000.00 184831.0 
 10.50  2.00  54206.82  0021.43 99  000000.00 184833.2 
 10.50  2.10  54200.18  0017.02 99  000000.00 184835.3 
 10.50  2.20  54194.29  0013.86 99  000000.00 184837.3 
 10.50  2.30  54191.18  0011.78 99  000000.00 184839.4 
 10.50  2.40  54188.26  0011.63 99  000000.00 184841.4 
 10.50  2.50  54186.28  0011.29 99  000000.00 184843.5 
 10.50  2.60  54185.24  0010.55 99  000000.00 184845.6 
 10.50  2.70  54182.25  0010.08 99  000000.00 184847.7 
 10.50  2.80  54181.09  0009.95 99  000000.00 184849.7 
 10.50  2.90  54178.52  0009.71 99  000000.00 184851.7 
 10.50  3.00  54177.79  0009.64 99  000000.00 184853.6 
 10.50  3.10  54176.72  0009.67 99  000000.00 184855.7 
 10.50  3.20  54175.45  0009.93 99  000000.00 184857.7 
 10.50  3.30  54173.96  0009.44 99  000000.00 184859.7 
 10.50  3.40  54172.90  0010.03 99  000000.00 184902.2 
 10.50  3.50  54173.16  0011.26 99  000000.00 184904.5 
 10.50  3.60  54173.11  0012.10 99  000000.00 184906.6 
 10.50  3.70  54170.69  0010.97 99  000000.00 184908.6 
 10.50  3.80  54167.99  0009.29 99  000000.00 184910.8 
 10.50  3.90  54165.81  0008.49 99  000000.00 184912.9 
 10.50  4.00  54163.85  0008.07 99  000000.00 184914.8 
 10.50  4.10  54162.59  0008.01 99  000000.00 184917.6 
 10.50  4.20  54160.44  0007.90 99  000000.00 184919.5 
 10.50  4.30  54158.78  0007.51 99  000000.00 184921.6 
 10.50  4.40  54156.84  0007.51 99  000000.00 184923.7 
 10.50  4.50  54153.84  0006.83 99  000000.00 184925.7 
 10.50  4.60  54150.19  0005.69 99  000000.00 184929.0 
 10.50  4.70  54148.04  0003.95 99  000000.00 184931.3 
 10.50  4.80  54142.98  0001.84 99  000000.00 184933.6 
 10.50  4.90  54138.64 -0001.13 99  000000.00 184936.1 
 10.50  5.00  54133.97 -0004.18 99  000000.00 184938.5 
 10.50  5.00  54132.74 -0004.36 99  000000.00 185104.1 
 10.50  5.00  54133.27 -0004.31 99  000000.00 185105.7 
 10.50  5.00  54132.62 -0004.34 99  000000.00 185107.2 
 10.50  5.10  54126.84 -0009.31 99  000000.00 185110.4 
 10.50  5.20  54119.77 -0014.51 99  000000.00 185112.6 
 10.50  5.30  54113.79 -0018.20 99  000000.00 185114.9 
 10.50  5.40  54110.59 -0020.07 99  000000.00 185116.9 
 10.50  5.50  54107.86 -0021.18 99  000000.00 185118.9 
 10.50  5.60  54106.27 -0021.54 99  000000.00 185121.0 
 10.50  5.70  54105.12 -0021.45 99  000000.00 185123.1 
 10.50  5.80  54104.32 -0020.81 99  000000.00 185125.4 
 10.50  5.90  54104.47 -0019.97 99  000000.00 185127.4 
 10.50  6.00  54104.47 -0019.68 99  000000.00 185129.3 
 10.50  6.10  54104.74 -0018.79 99  000000.00 185134.1 
 10.50  6.20  54104.71 -0018.43 99  000000.00 185136.1 
 10.50  6.30  54104.63 -0018.15 99  000000.00 185138.4 
 10.50  6.40  54104.88 -0017.74 99  000000.00 185140.7 
 10.50  6.50  54105.26 -0016.88 99  000000.00 185142.7 
 10.50  6.60  54105.31 -0016.54 99  000000.00 185144.8 
 10.50  6.70  54105.22 -0016.34 99  000000.00 185146.7 
 10.50  6.80  54105.12 -0016.13 99  000000.00 185148.9 
 10.50  6.90  54105.97 -0015.62 99  000000.00 185151.2 
 10.50  7.00  54106.02 -0015.14 99  000000.00 185153.3 
 10.50  7.10  54106.34 -0014.65 99  000000.00 185158.1 
 10.50  7.20  54106.29 -0014.37 99  000000.00 185200.2 
 10.50  7.30  54106.73 -0013.42 99  000000.00 185202.1 
 10.50  7.40  54107.32 -0013.06 99  000000.00 185204.1 
 10.50  7.50  54106.81 -0012.75 99  000000.00 185206.2 
 10.50  7.60  54106.26 -0013.07 99  000000.00 185208.7 
 10.50  7.70  54104.78 -0014.08 99  000000.00 185210.9 
 10.50  7.80  54102.41 -0015.73 99  000000.00 185212.9 
 10.50  7.90  54098.76 -0019.15 99  000000.00 185215.2 
 10.50  8.00  54095.77 -0022.78 99  000000.00 185217.5 
 10.75  1.50  54248.38  0041.53 99  000000.00 185249.5 
 10.75  1.60  54239.76  0036.96 99  000000.00 185252.1 
 10.75  1.70  54231.80  0032.71 99  000000.00 185254.3 
 10.75  1.80  54224.86  0028.88 99  000000.00 185256.3 
 10.75  1.90  54217.73  0026.85 99  000000.00 185258.8 
 10.75  2.00  54216.82  0027.02 99  000000.00 185301.8 
 10.75  2.10  54210.86  0022.98 99  000000.00 185305.1 
 10.75  2.20  54202.87  0018.91 99  000000.00 185310.4 
 10.75  2.20  54198.83  0016.14 99  000000.00 185320.4 
 10.75  2.20  54199.11  0016.12 99  000000.00 185321.8 
 10.75  2.20  54199.28  0016.04 99  000000.00 185324.0 
 10.75  2.20  54198.98  0016.12 99  000000.00 185325.7 
 10.75  2.30  54194.46  0014.30 99  000000.00 185328.7 
 10.75  2.40  54192.14  0013.77 99  000000.00 185331.1 
 10.75  2.50  54189.20  0013.15 99  000000.00 185333.2 
 10.75  2.60  54186.72  0012.22 99  000000.00 185335.5 
 10.75  2.70  54183.95  0011.14 99  000000.00 185337.6 
 10.75  2.80  54181.70  0010.57 99  000000.00 185339.6 
 10.75  2.90  54178.95  0010.07 99  000000.00 185341.5 
 10.75  3.00  54178.20  0010.39 99  000000.00 185343.6 
 10.75  3.10  54176.27  0010.15 99  000000.00 185345.7 
 10.75  3.20  54175.07  0009.89 99  000000.00 185347.6 
 10.75  3.30  54172.21  0008.96 99  000000.00 185349.7 
 10.75  3.40  54171.25  0008.69 99  000000.00 185351.9 
 10.75  3.50  54170.35  0009.00 99  000000.00 185354.2 
 10.75  3.60  54169.55  0009.47 99  000000.00 185356.5 
 10.75  3.70  54168.18  0009.59 99  000000.00 185358.5 
 10.75  3.80  54166.08  0008.68 99  000000.00 185400.3 
 10.75  3.90  54162.79  0007.59 99  000000.00 185402.3 
 10.75  4.00  54161.32  0006.75 99  000000.00 185404.3 
 10.75  4.10  54159.98  0006.78 99  000000.00 185406.6 
 10.75  4.20  54158.61  0006.36 99  000000.00 185417.1 
 10.75  4.30  54156.45  0005.63 99  000000.00 185419.3 
 10.75  4.40  54153.86  0005.28 99  000000.00 185421.4 
 10.75  4.50  54151.04  0003.90 99  000000.00 185423.6 
 10.75  4.60  54147.79  0001.98 99  000000.00 185425.5 
 10.75  4.70  54145.22  0000.94 99  000000.00 185427.8 
 10.75  4.80  54141.54 -0000.55 99  000000.00 185429.8 
 10.75  4.90  54138.48 -0001.95 99  000000.00 185431.8 
 10.75  5.00  54134.17 -0004.50 99  000000.00 185433.8 
 10.75  5.10  54129.33 -0006.98 99  000000.00 185435.7 
 10.75  5.20  54125.13 -0009.71 99  000000.00 185437.7 
 10.75  5.30  54120.84 -0012.05 99  000000.00 185439.9 
 10.75  5.40  54118.28 -0013.36 99  000000.00 185441.7 
 10.75  5.50  54115.62 -0014.71 99  000000.00 185443.6 
 10.75  5.60  54112.13 -0016.02 99  000000.00 185445.8 
 10.75  5.70  54111.89 -0016.20 99  000000.00 185447.8 
 10.75  5.80  54111.51 -0015.36 99  000000.00 185450.1 
 10.75  5.90  54111.74 -0013.80 99  000000.00 185452.1 
 10.75  6.00  54111.41 -0013.64 99  000000.00 185453.9 
 10.75  6.10  54109.97 -0013.86 99  000000.00 185456.2 
 10.75  6.20  54110.15 -0014.11 99  000000.00 185458.1 
 10.75  6.30  54108.78 -0014.62 99  000000.00 185500.1 
 10.75  6.40  54108.32 -0014.71 99  000000.00 185502.3 
 10.75  6.50  54108.21 -0014.45 99  000000.00 185504.3 
 10.75  6.60  54108.24 -0013.97 99  000000.00 185506.4 
 10.75  6.70  54108.22 -0013.45 99  000000.00 185508.6 
 10.75  6.80  54108.56 -0013.23 99  000000.00 185510.6 
 10.75  6.90  54107.90 -0013.65 99  000000.00 185512.7 
 10.75  7.00  54106.37 -0014.39 99  000000.00 185514.8 
 10.75  7.10  54106.75 -0014.20 99  000000.00 185517.2 
 10.75  7.20  54107.50 -0013.03 99  000000.00 185519.6 
 10.75  7.20  54107.61 -0013.08 99  000000.00 185521.8 
 10.75  7.20  54107.53 -0013.10 99  000000.00 185523.0 
 10.75  7.20  54107.57 -0013.12 99  000000.00 185524.6 
 10.75  7.20  54107.65 -0013.16 99  000000.00 185525.8 
 10.75  7.30  54108.56 -0011.57 99  000000.00 185529.5 
 10.75  7.40  54108.55 -0011.26 99  000000.00 185531.5 
 10.75  7.50  54108.01 -0011.08 99  000000.00 185534.6 
 10.75  7.60  54107.13 -0011.66 99  000000.00 185536.9 
 10.75  7.70  54105.34 -0013.08 99  000000.00 185539.2 
 10.75  7.80  54102.62 -0014.88 99  000000.00 185541.2 
 10.75  7.90  54099.02 -0017.82 99  000000.00 185543.2 
 10.75  8.00  54095.71 -0021.12 99  000000.00 185545.5 
 11.00  1.50  54267.97  0051.13 99  000000.00 185618.2 
 11.00  1.50  54267.41  0051.19 99  000000.00 185626.0 
 11.00  1.50  54267.18  0051.34 99  000000.00 185628.0 
 11.00  1.50  54267.42  0051.17 99  000000.00 185629.6 
 11.00  1.50  54267.82  0051.18 99  000000.00 185631.1 
 11.00  1.50  54267.71  0051.21 99  000000.00 185632.3 
 11.00  1.60  54257.72  0045.32 99  000000.00 185636.2 
 11.00  1.70  54241.00  0037.64 99  000000.00 185638.7 
 11.00  1.80  54231.22  0030.52 99  000000.00 185640.9 
 11.00  1.90  54222.91  0025.92 99  000000.00 185643.2 
 11.00  2.00  54213.03  0020.62 99  000000.00 185645.5 
 11.00  2.10  54205.29  0016.78 99  000000.00 185647.5 
 11.00  2.20  54199.44  0014.20 99  000000.00 185649.4 
 11.00  2.30  54195.00  0012.58 99  000000.00 185651.4 
 11.00  2.40  54190.97  0010.76 99  000000.00 185653.3 
 11.00  2.50  54187.12  0009.47 99  000000.00 185655.4 
 11.00  2.60  54183.72  0008.51 99  000000.00 185657.6 
 11.00  2.70  54180.66  0007.38 99  000000.00 185659.8 
 11.00  2.80  54177.82  0006.57 99  000000.00 185701.8 
 11.00  2.90  54174.93  0005.52 99  000000.00 185703.7 
 11.00  3.00  54172.52  0004.70 99  000000.00 185705.6 
 11.00  3.10  54169.79  0004.33 99  000000.00 185707.9 
 11.00  3.20  54168.24  0004.07 99  000000.00 185709.6 
 11.00  3.30  54166.34  0003.70 99  000000.00 185711.6 
 11.00  3.40  54164.39  0002.93 99  000000.00 185713.5 
 11.00  3.50  54163.68  0003.92 99  000000.00 185716.1 
 11.00  3.60  54160.90  0002.37 99  000000.00 185718.2 
 11.00  3.70  54157.92  0001.44 99  000000.00 185720.5 
 11.00  3.80  54156.43  0000.98 99  000000.00 185722.8 
 11.00  3.90  54153.84 -0000.14 99  000000.00 185724.8 
 11.00  4.00  54152.72 -0001.16 99  000000.00 185726.9 
 11.00  4.10  54150.28 -0001.63 99  000000.00 185729.3 
 11.00  4.20  54147.51 -0002.08 99  000000.00 185731.4 
 11.00  4.30  54145.22 -0003.07 99  000000.00 185733.4 
 11.00  4.40  54143.40 -0003.45 99  000000.00 185735.6 
 11.00  4.50  54138.85 -0005.51 99  000000.00 185737.6 
 11.00  4.60  54137.24 -0006.26 99  000000.00 185739.7 
 11.00  4.70  54134.14 -0006.60 99  000000.00 185741.8 
 11.00  4.80  54133.57 -0006.72 99  000000.00 185743.9 
 11.00  4.90  54131.28 -0006.87 99  000000.00 185745.9 
 11.00  5.00  54129.96 -0007.14 99  000000.00 185748.1 
 11.00  5.00  54130.27 -0007.10 99  000000.00 185751.7 
 11.00  5.00  54130.22 -0007.13 99  000000.00 185752.9 
 11.00  5.00  54130.38 -0007.24 99  000000.00 185755.0 
 11.00  5.00  54130.18 -0007.38 99  000000.00 185756.2 
 11.00  5.10  54127.28 -0007.89 99  000000.00 185800.2 
 11.00  5.20  54126.01 -0008.26 99  000000.00 185802.4 
 11.00  5.30  54121.53 -0010.29 99  000000.00 185804.4 
 11.00  5.40  54119.39 -0011.95 99  000000.00 185806.4 
 11.00  5.50  54115.61 -0013.38 99  000000.00 185808.3 
 11.00  5.60  54113.09 -0015.11 99  000000.00 185810.3 
 11.00  5.70  54110.61 -0015.58 99  000000.00 185812.1 
 11.00  5.80  54110.18 -0015.62 99  000000.00 185814.1 
 11.00  5.90  54109.49 -0015.16 99  000000.00 185816.0 
 11.00  6.00  54109.07 -0015.14 99  000000.00 185817.9 
 11.00  6.10  54108.22 -0015.30 99  000000.00 185819.9 
 11.00  6.20  54106.56 -0016.11 99  000000.00 185821.9 
 11.00  6.30  54105.38 -0016.82 99  000000.00 185824.3 
 11.00  6.40  54104.06 -0017.23 99  000000.00 185825.9 
 11.00  6.50  54103.25 -0017.58 99  000000.00 185828.7 
 11.00  6.60  54102.57 -0017.66 99  000000.00 185831.5 
 11.00  6.70  54103.02 -0017.15 99  000000.00 185834.4 
 11.00  6.80  54102.57 -0017.29 99  000000.00 185837.0 
 11.00  6.90  54101.33 -0017.89 99  000000.00 185839.4 
 11.00  7.00  54100.79 -0018.40 99  000000.00 185841.6 
 11.00  7.10  54100.73 -0017.79 99  000000.00 185843.8 
 11.00  7.20  54102.60 -0015.65 99  000000.00 185846.1 
 11.00  7.30  54104.42 -0013.01 99  000000.00 185848.3 
 11.00  7.40  54104.21 -0013.14 99  000000.00 185850.4 
 11.00  7.50  54102.12 -0014.65 99  000000.00 185852.5 
 11.00  7.60  54101.28 -0015.06 99  000000.00 185855.1 
 11.00  7.70  54098.68 -0017.52 99  000000.00 185857.4 
 11.00  7.80  54094.06 -0020.45 99  000000.00 185859.3 
 11.00  7.90  54090.74 -0023.23 99  000000.00 185901.3 
 11.00  7.90  54091.13 -0023.22 99  000000.00 185904.8 
 11.00  7.90  54091.15 -0023.21 99  000000.00 185905.9 
 11.00  7.90  54091.13 -0023.19 99  000000.00 185907.2 
 11.00  7.90  54091.03 -0023.20 99  000000.00 185908.4 
 11.00  8.00  54087.87 -0025.83 99  000000.00 185911.6 
-1.00 -1.00  54179.59  0002.48 99  000000.00 190001.8 
-1.00 -1.00  54179.52  0002.45 99  000000.00 190004.1 
-1.00 -1.00  54179.54  0002.48 99  000000.00 190005.3 
-1.00 -1.00  54179.55  0002.47 99  000000.00 190006.5 
-1.00 -1.00  54179.56  0002.51 99  000000.00 190007.7 
-1.00 -1.00  54179.59  0002.51 99  000000.00 190008.9 
-1.00 -1.00  54179.76  0002.57 99  000000.00 190012.3 
-1.00 -1.00  54179.66  0002.54 99  000000.00 190013.6 
-1.00 -1.00  54179.71  0002.52 99  000000.00 190014.8 
