# Supplementary material for: Gradient magnetometer dataset and MATLAB numerical code for simulating buried firearms at a controlled field site
Source: Data Brief. 2020 Jul 21;31:106050. doi: 10.1016/j.dib.2020.106050 (PMC7393520; doi:10.1016/j.dib.2020.106050)
Supplement: Supplementary file 1 [file mmc1.zip › data/README_data.txt]

data for forensic magnetics
===========================


equipment:
GEM-Systems GSM 19-GW as rover


08 June 2012
no burials, no concrete, metal stakes to mark corners
- basemag: file "dataset.stn" set up ~30 m SW of grid
  Geometrics G-856AX as basestation
- coarse grid over area where burials will be
  file "01opp2.g.txt" sensors at 
  
  setup:       X = metal stakes
   (-1, 13.5)          (12, 13.5)
   X ----------------- X 
   |                   |       __
   |                   |      |\ North
   |                   |        \  
   |                   |         \
   |                   |
   |                   |
   X ----------------- X
   (-1, -0.5)          (12, -0.5)


23 Aug 2012
after burials and pouring of concrete
- basemag: file "03opp23a.b.txt" 
  using a second GSM 19-GW set up ~30 m SE of grid
- coarse grid over area with burials
  file "08iu2.g.txt"
  same setup as in June


23 Oct 2015
- basemag: file "01cc.b.txt"
  GEM-Systems GSM-19T st up ~30 m SE of grid
- fine grid over area with firearms
  file "01cc1.g.txt"

  setup is flipped:
   (12, 0)             (-1, 0)
   X ----------------- X 
   |                   |       __
   |                   |      |\ North
   |                   |        \  
   |                   |         \

  concrete from (0,1.5) to (11, 1.5)
