# Supplementary material for: Gradient magnetometer dataset and MATLAB numerical code for simulating buried firearms at a controlled field site
Source: Data Brief. 2020 Jul 21;31:106050. doi: 10.1016/j.dib.2020.106050 (PMC7393520; doi:10.1016/j.dib.2020.106050)
Supplement: Supplementary file 1 [file mmc1.zip › Matlab codes/mag_compare.m]

% mag_compare.m
%
% CGB, May 2019
 clear; close all; format compact;
 addpath matlab_scripts
 
 load mat_files/profiles_rifles % model
 load mat_files/profiles_guns
 load mat_files/mag_profiles    % data
 
 load mat_files/data_rot  % gridded and rotated data map
 load mat_files/model     % gridded model map
 
% maps of data, model, and difference
  figure; pcolor(xr,yr,Dr); axis image; shading flat;
  col=newcolours('rb18',64); colormap(col);
  c=colorbar; c.Label.String='difference b/w sensors [nT]';
  caxis([-35 35])
  xlabel('East direction [m]'); ylabel('North direction [m]'); 
  title('collected data')
  hold on;  
  plot(xrifs,yrifs,'k:','linewidth',2)
  plot(xguns,yguns,'k:','linewidth',2)
  plot(Xr_weap,Yr_weap,'ko')
  text(xrifs,yrifs+.2,{'R','R`'},'fontsize',14);
  text(xguns,yguns+.2,{'G','G`'},'fontsize',14);

  figure; pcolor(xr,yr,An); axis image; shading flat;
  colormap(col); c=colorbar; c.Label.String='difference b/w sensors [nT]';
  caxis([-35 35])
  xlabel('East direction [m]'); ylabel('North direction [m]'); 
  title('modeled data')
  hold on;  
  plot(xrifs,yrifs,'k:','linewidth',2)
  plot(xguns,yguns,'k:','linewidth',2)
  plot(Xr_weap,Yr_weap,'ko')
  text(xrifs,yrifs+.2,{'R','R`'},'fontsize',14);
  text(xguns,yguns+.2,{'G','G`'},'fontsize',14);

  figure; pcolor(xr,yr,Dr-An); axis image; shading flat;
  colormap(col); c=colorbar; c.Label.String='difference b/w sensors [nT]';
  caxis([-35 35])
  xlabel('East direction [m]'); ylabel('North direction [m]'); 
  title('residiual (data minus model)')
  hold on;  
  plot(xrifs,yrifs,'k:','linewidth',2)
  plot(xguns,yguns,'k:','linewidth',2)
  plot(Xr_weap,Yr_weap,'ko')
  text(xrifs,yrifs+.2,{'R','R`'},'fontsize',14);
  text(xguns,yguns+.2,{'G','G`'},'fontsize',14);

 

% rifles profile
 figure
 plot(Xrifs,Drifs,'r','linewidth',2)
 hold on
 plot(xPrifs,fPrifs,'b:','linewidth',2)
 xlabel('profile distance [m]'); ylabel('difference between sensors [nT]');
 title('comparison between data (red) and model (blue) for rifles')
 grid on
 plot([Wrifs(1,:)-.5; Wrifs(1,:)+.5],[0 0 0; 0 0 0],'k','LineWidth',3)
 ylim([-37 23]); xlim([0 11]);
 text([0.2 10.5],[20 20],{'R','R`'},'fontsize',14);
 
% guns profile
 figure
 plot(Xguns,Dguns,'r','linewidth',2)
 hold on
 plot(xPguns,fPguns,'b:','linewidth',2)
 xlabel('profile distance [m]'); ylabel('difference between sensors [nT]');
 title('comparison between data (red) and model (blue) for guns')
 grid on
 plot([Wguns(1,:)-.1; Wguns(1,:)+.1],[0 0 0; 0 0 0],'k','LineWidth',3)
 ylim([-12 13]); xlim([0 11]);
 text([0.2 10.5],[12 12],{'G','G`'},'fontsize',14);

% root-mean square
% . need to resample profiles
 fPrifs_i = interp1(xPrifs,fPrifs,Xrifs);   % rifles
 rms_rif = rms( Drifs(1:size(Drifs,2)-1) - fPrifs_i(1:size(Drifs,2)-1) )
 fPguns_i = interp1(xPguns,fPguns,Xguns);   % guns
 rms_gun = rms( Dguns(1:size(Dguns,2)-1) - fPguns_i(1:size(Dguns,2)-1) )
% . and reshape matrix
 IF=isfinite(Dr-An);   % rotated matrix has NaN outside map area
 nval=nnz(IF);         % are number of actual values in map
 nmap=nnz(Dr);         % are number of all values in map
 ii=find(IF == 1);     % find actual values
 rms_res = rms( Dr(ii)-An(ii) )     % RMS of residual values
% . same for gradient data
 IF=isfinite(Dr);   % rotated matrix has NaN outside map area
 nval=nnz(IF);         % are number of actual values in map
 nmap=nnz(Dr);         % are number of all values in map
 ii=find(IF == 1);     % find actual values
 rms_diff = rms( Dr(ii) )     % RMS of gradient data
 

 
