# Supplementary material for: Gradient magnetometer dataset and MATLAB numerical code for simulating buried firearms at a controlled field site
Source: Data Brief. 2020 Jul 21;31:106050. doi: 10.1016/j.dib.2020.106050 (PMC7393520; doi:10.1016/j.dib.2020.106050)
Supplement: Supplementary file 1 [file mmc1.zip › Matlab codes/mag_fielddata.m]

% mag_fielddata.m
%
% data collected at forensic test site, Oct 2015
% is gridded and rotated into UTM system
% CGB, May 2019
% May 2020: focus on smaller area between y=1.2 and y=5.8
  clear; close all; format compact;
  addpath matlab_scripts
 
% . load raw data  
   [hour,Fraw,Diff,X,Y]=GEM_read_g('data/20151023/01cc1.g.txt',5);
% . show raw data
  figure;
  scatter(11-X,8-Y,25,Diff,'filled'); 
  col=newcolours('rb18',64); colormap(col);
  c=colorbar; c.Label.String='difference b/w sensors [nT]';
  axis image; xlim([0 11]); ylim([0 6.5]); 
  xlabel('distance [m]'); ylabel('distance [m]'); 
  title('magnetic gradiometer data')
  caxis([-35 35])
  
% . overlay weapons locations  
  Wrifs=[ 2   5.5 9 ;
          2.5 2.5 2.5];
  Wguns=[ 2   5.5 9 ;
          4.5 4.5 4.5];
  hold on; 
  plot([Wguns(1,:)-.1; Wguns(1,:)+.1],[Wguns(2,:); Wguns(2,:)],'k','LineWidth',3)
  plot([Wrifs(1,:)-.5; Wrifs(1,:)+.5],[Wrifs(2,:); Wrifs(2,:)],'k','LineWidth',3)
  
% . rotate data 180 deg (to show N towards top)
   X=-X+11; Y=-Y+8;
% . and grid data
   [XX,YY]=meshgrid([0:.1:11],[1.2:.1:5.8]); 
   DD = griddata(X,Y,Diff,XX,YY);
% . show gridded data  
   figure
   pcolor(XX,YY,DD); shading flat; axis image
   xlabel('distance [m]'); ylabel('distance [m]'); 
   col=newcolours('rb18',64); colormap(col);
   c=colorbar; c.Label.String='difference b/w sensors [nT]';
   caxis([-35 35])
  
 % . extract profiles  
 % profiles for rifles at 2.5 m are row 26 from 0 m or row 14 from 1.2 m
 %    -"-       guns   at 4.5 m are row 46 from 0 m or row 34 from 1.2 m
   r_r=14; r_g=34;
 % . profile across rifles
  figure; plot(XX(r_r,:),DD(r_r,:),'b','LineWidth',2)
  hold on; grid on;
  plot([Wrifs(1,:)-.5; Wrifs(1,:)+.5],[0 0 0; 0 0 0],'k','LineWidth',3)
  ylim([-35 25])
  xlabel('horizontal distance [m]')
  ylabel('difference between sensors [nT]')
 % . profile across guns 
  plot(XX(r_g,:),DD(r_g,:),'r','LineWidth',2)
  title('profile across rifles (blue) and handguns (red)')
  
%  % to save profiles to file run
%   Xrifs=XX(r_r,:); Drifs=DD(r_r,:);
%   Xguns=XX(r_g,:); Dguns=DD(r_g,:);
%   save mat_files/mag_profiles Xrifs Drifs Xguns Dguns Wrifs Wguns

  
% rotate data
  [xr,yr,Xr,Yr,Dr] = rotatemap(XX(1,:),YY(:,1),DD,-30,.1,2);
  figure; pcolor(xr,yr,Dr); axis image; shading flat;
  colormap(col); c=colorbar; c.Label.String='difference b/w sensors [nT]';
  caxis([-35 35])
  xlabel('East direction [m]'); ylabel('North direction [m]'); 
 
% % to save rotated dataset run
% save mat_files/data_rot Dr xr yr
