# Supplementary material for: Gradient magnetometer dataset and MATLAB numerical code for simulating buried firearms at a controlled field site
Source: Data Brief. 2020 Jul 21;31:106050. doi: 10.1016/j.dib.2020.106050 (PMC7393520; doi:10.1016/j.dib.2020.106050)
Supplement: Supplementary file 1 [file mmc1.zip › Matlab codes/matlab_scripts/extract_profile.m]

function [D,fP,xg,yg]=extract_profile(XX,YY,FF,A)
% extract_profile.m
% 
% to extract data along a line in a gridded dataset
% input: XX,YY,FF - matrices with x & y [m], and field value [nT]
%        A - if you have endpoints A=[x1 x2 y1 y2]
%            leave A empty [] to allow for ginput
% output: D,fP - distance and field value along profile
%         xg,yg - x,y positions of profile start and end
% profile ends are selected by ginput, are rounded to closest grid points (X)
% and field values are interpolated along grid segments (o):
%     ----X----|----|----|----|----
%         |    o    |    |    |
%     ----|----|----o----|----|----
%         |    |    |    o    |
%     ----|----|----|----|----X----
% CGB, 04 Nov 2016
% write data to file, CGB 31 July 2018
% allow for choice of ginput or given endpoints, CGB 21 May 2019
% clear; close all; format compact;
 
% %  create a dataset
%  addpath ~/Documents/Research_current/OPP_since2012/analysis/matlab_scripts
%  [hourO,FrawO,DiffO,quaxO,quayO,XO,YO]=GEM_read_g_T('/Users/charly/Documents/Research_current/OPP_since2012/data/20130801/03okk.txt');
%  close(1); close(3);
%  figure(2); hold on; caxis([54.0 55.0]); colormap('jet'); % view raw data
%  ind=find(FrawO~=0); F=FrawO(ind); X=XO(ind); Y=YO(ind);  % throw out zero field values
%  %[XX,YY]=meshgrid(0:.5:19, 15:.2:30);   % grid data
%  [XX,YY]=meshgrid(5:.5:11, 21:.2:27);
%  [XX,YY]=meshgrid(5:.25:19, 16:.2:30); 
%  FF=griddata(X,Y,F,XX,YY);
%  figure; pcolor(XX,YY,FF/1000); shading flat;
%  axis image; colorbar; colormap('jet');
%  save datagridded2 XX YY FF
% load datagridded
 
% - show gridded dataset
 figure; pcolor(XX,YY,FF); shading flat;
 axis image; colorbar; colormap('jet');
 hold on
 
% - determine endpoints
 if isempty(A)==1
% - select random endpoints 
    disp('select the two endpoints of the profile')
    [x,y]=ginput(2);
 else
    x=A(1:2); y=A(3:4);
 end
 text(x,y,{'A','B'},'color','r','fontsize',24)
 
% - find nearest gridpoints
 dX=XX(1,2)-XX(1,1); dY=YY(2,1)-YY(1,1);  % grid cell size
 xn=round((x-XX(1,1))/dX ); yn=round((y-YY(1,1))/dY); % index of closest gridpoint
 xg=XX(1,1)+xn*dX; yg=YY(2,1)+yn*dY;  % position of nearest gridpoints
% plot(xg,yg,'k+-');

% - compare angle of profile to angle of diagonal in grid
%   to choose interpolation along X or along Y segments
%   (could probably achieve the same by choosing the direction with the
%   largest difference between indexes)
 angP = atan2d( xg(2)-xg(1), yg(2)-yg(1) );              % profile angle
 angG = atan2d( XX(1,2)-XX(1,1) ,YY(2,1)-YY(1,1) );  % grid angle
 if     ((angP >= -angG) && (angP <  angG)    ), use='y-segment'; %disp('N')
 elseif ((angP >=  angG) && (angP <  180-angG)), use='x-segment'; %disp('E')
 elseif ((angP >= 180-angG) && (angP <= 180)  ), use='y-segment'; %disp('SSE')
 elseif ((angP >= -180)  && (angP < -180+angG)), use='y-segment'; %disp('SSW')
 elseif ((angP >= -180+angG) && (angP < -angG)), use='x-segment'; %disp('W')
 end
 
% - determine values along profile by interpolation between segments
 if use=='x-segment'
     disp('propagating along x')
     xnP = xn(1) : sign(xn(2)-xn(1)) : xn(2);
     ynP = yn(1) + (yn(2)-yn(1))/(xn(2)-xn(1))*(xnP-xn(1));
     for ii=1:size(xnP,2)
        fP(ii) = FF(floor(ynP(ii)),xnP(ii)) + (ynP(ii)-floor(ynP(ii)))*...
            (FF(ceil(ynP(ii)),xnP(ii))-FF(floor(ynP(ii)),xnP(ii)));
     end
  else
     disp('propagating along y')
     ynP = yn(1) : sign(yn(2)-yn(1)) : yn(2);
     xnP = xn(1) + (xn(2)-xn(1))/(yn(2)-yn(1))*(ynP-yn(1));
     for ii=1:size(ynP,2)
        fP(ii) = FF(ynP(ii),floor(xnP(ii))) + (xnP(ii)-floor(xnP(ii)))*...
            (FF(ynP(ii),ceil(xnP(ii)))-FF(ynP(ii),floor(xnP(ii))));
     end
 end
 
% show positions of profile points
 xP=XX(1,1)+dX*xnP; yP=YY(1,1)+dY*ynP; % positions in x-y
 if use=='x-segment'
      D = (xnP-xn(1))*sqrt( (xP(2)-xP(1))^2 + (yP(2)-yP(1))^2 ); D=abs(D);
 else
      D = (ynP-yn(1))*sqrt( (xP(2)-xP(1))^2 + (yP(2)-yP(1))^2 ); D=abs(D);
 end
 plot(xP,yP,'r.');
 
% show extracted profile data
 figure; plot(D,fP,'b-o');
 title('profile A-B'); xlabel('distance [m]');

% write data to file 
 fid=fopen('profile.txt','w');
 fprintf(fid,'profile from (%5.2f,%5.2f) to (%5.2f,%5.2f) \n',...
     xg(1),yg(1),xg(2),yg(2));
 fprintf(fid,'position [m], field value [nT] \n');
 for ind=1:max(size(D))
    fprintf(fid,'%f %f \n', D(ind), fP(ind));
 end
 fclose(fid);
 
 
 
