# Supplementary material for: Gradient magnetometer dataset and MATLAB numerical code for simulating buried firearms at a controlled field site
Source: Data Brief. 2020 Jul 21;31:106050. doi: 10.1016/j.dib.2020.106050 (PMC7393520; doi:10.1016/j.dib.2020.106050)
Supplement: Supplementary file 1 [file mmc1.zip › Matlab codes/matlab_scripts/G856_read2.m]

function [day,hour,field]=G856_read2(file);

% function [day,hour,field]=G856_read(file);
% reads and displays G856 data
% file format is
% -----------------------------
% *  0 218 193758    0 547997
% *  0 218 193828    1 547997
% *  0 218 193858    2 547999 
% etc
% -----------------------------
% note empty lines...
% output: Julian day, hour (decimal), measured field strength
% CGB, 20 July 2009, pdated for lines without "?"
% needs: allow for "?", eg
% *  0 217 130731    1?549317
%
% aside
% The ability to read in fixed width data with missing numeric values is not available in MATLAB.
% To work around this issue, read in the fields as strings of the appropriate widths. Then convert the appropriate fields to numbers using the STR2NUM functions. This can be done is a single line with the CELLFUN function. Setting UniformOutput to false allows for missing values. For example:
%   fid = fopen('test.dat');
%   fmt = '%3s %5s %2s';
%   D = textscan(fid,fmt,'whitespace','');
%   D{2} = cellfun(@str2num, D{2}, 'UniformOutput', false)
%   fclose(fid);
% At the end of this script, D holds the text and numeric data in a cell array. 
% OR: use %w to read field width specified by w
%  also %*f in the format string causes textread to ignore the floating point value,


% clear all; close all; format compact;

% file='../../ENG_2011/data/0810pm/mag/dataset.stn';
 
 fid=fopen(file,'r');

%  ii=1;
%  while 1
%     tline = fgetl(fid);
%     if ~ischar(tline), break, end
%     disp(tline)
%     day(ii)  =sscanf(tline,'%*s %*d %d');
%     time(ii) =sscanf(tline,'%*s %*d %*d %d');
%     field(ii)=sscanf(tline,'%*s %*d %*d %*d %*d %d');
%     tline2=fgetl(fid);
%  %   ii=ii+1;  % for matlab script
%  end

% ....;....\....;....\....;..
% *  0 220 163055  274?544678
 
  [lines]=...
     textread(file,'%27c');
 fclose(fid);
 
 day  =str2num(lines(:, 6: 8));
 time =str2num(lines(:,10:15));
 field=str2num(lines(:,22:27))/10;
 qua  =lines(:,21);
 ii1=find(qua == '?');
 ii=find(qua == ' ');
 
 hr  = floor(time/10000);
 min = floor( (time - hr*10000)/100 );
 sec = mod(time,100);
 hour= hr + min/60 + sec/3600;
 
figure; 
plot(hour,field/1000,'k.-'); hold on;
%plot(hour(ii),field(ii)/1000,'b.');
plot(hour(ii1),field(ii1)/1000,'r.')
xlabel('time [hr]'); ylabel('field [10^3 nT]')
