# Supplementary material for: Gradient magnetometer dataset and MATLAB numerical code for simulating buried firearms at a controlled field site
Source: Data Brief. 2020 Jul 21;31:106050. doi: 10.1016/j.dib.2020.106050 (PMC7393520; doi:10.1016/j.dib.2020.106050)
Supplement: Supplementary file 1 [file mmc1.zip › Matlab codes/matlab_scripts/GEM_read_b.m]

function [hour,Fraw]=GEM_read_b(filename,equip);

% function [hour,Fraw,qua]=GEM_read_b(filename)
% 
% read and show mag data measured on grid
% input: filename
%        flag: '19T' or '19GW' 
% format
%---------------------------------------------------
% if using old GSM-19T: 
% 4 header lines total, last one being
% time field ]
% 132022.0  54182.42
% 132042.0  54183.12
% 132102.0  54182.62
% note: data collected with old GSM-19T, 
% if using GSM-19GW: 7 header lines
% each entry will also have 2-digit signal quality like
% 132022.0  54182.42 49
%---------------------------------------------------
% output:
%  time - time in decimal hours
%  Fraw - uncorrected total field
%  qua - signal quality     %% left out
% 
% CGB & MAM, June 2010
% CGB, left out quality 01 Aug 2018

%  switch equip
%      case '19GW'
       [time,Fraw,qual]=textread(filename,'%f %f %n ','headerlines',7);
%      case '19T'
%        [time,Fraw]=textread(filename,'%f %f ','headerlines',4);  % 
%      otherwise
%        disp 'equipment not specified?'
%  end
       
% . convert hr-min-sec to decimal hour
 hr  = floor(time/10000);
 min = floor( (time - hr*10000)/100 );
 sec = mod(time,100);
 hour= hr + min/60 + sec/3600;
 
 % show quality and data
 figure; 
%  subplot(2,1,1)
%  hold on
%  quax=floor(qua/10); quay=mod(qua,10); 
%  plot(hour,quay,'c'); plot(hour,quax,'b--');
%  ylabel('quality')
%  subplot(2,1,2)
 plot(hour,Fraw/1000)
 ylabel('total field [10^3 nT]')
 xlabel('UTC [hr]'); 
 
