# Supplementary material for: Gradient magnetometer dataset and MATLAB numerical code for simulating buried firearms at a controlled field site
Source: Data Brief. 2020 Jul 21;31:106050. doi: 10.1016/j.dib.2020.106050 (PMC7393520; doi:10.1016/j.dib.2020.106050)
Supplement: Supplementary file 1 [file mmc1.zip › Matlab codes/matlab_scripts/newcolours.m]

function col=newcolours(map,ste)

% function col=newcolours(map,ste)
%
% creates a colourmap
% using schemes on http://geography.uoregon.edu/datagraphics/color_scales.htm
% and on http://www.personal.psu.edu/faculty/c/a/cab38/ColorBrewerBeta2.html
%
% input: ste   number of steps for output scheme
%        map   
%           diverging colour schemes:
%              'modspec'   modified spectral scheme
%              'rb18'      dark red to blue, 18 steps
%              'bo12'      blue to orange, 12 steps
%              'bo18'      blue to dark orange, 18 steps
%              'gm16'      green to magenta, 16 steps
%              'bb12'      brown to blue, 12 steps
%              'op5'       orange to purple
%           sequential colour schemes:
%              'blue10'    light blue to dark blue, 10 steps 
%              'blue7'     light blue to dark blue, 7 steps
%              'blue7b'    light blue to black
%              'gray5'    
%              'gray'      MATLAB grayscale (9 levels, goes darker than 'gray5')
%              'green5'  
%              'purple5'   
%              'greenwhite5'
%              'greenwhite6b'  white green to black
%              'greenblue5'
%              'greenyellow5' 
%              'redyellow5'
%              'redyellow12a'  goes from white to black
%           other schemes (don't change # of steps
%              'cat12'    Categorical 12-step scheme
%              'qual1'    5 steps: green-yellow-purple-orange-blue
% run "newcolours_view" to view available schemes
% "newcolours_view.pdf" shows the colourschemes
% CGB, 27 Jan 2005
% added gray (CGB, 02 Feb 2005)

 switch map
   case 'modspec',       % modified spectral scheme
%      disp('modified spectral scheme used')
 yy=[ 0.650   0.000   0.130 
      0.850   0.150   0.196 
      0.970   0.430   0.370  
      1.000   0.680   0.450  
      1.000   0.880   0.600  
      1.000   1.000   0.750 
      0.880   1.000   1.000 
      0.670   0.970   1.000 
      0.450   0.850   1.000 
      0.250   0.630   1.000 
      0.150   0.300   1.000 ];
  case 'gm16'      % Green to Magenta, 16 steps                                              
yy=[ 0.000   0.316   0.000 
     0.000   0.526   0.000 
     0.000   0.737   0.000 
     0.000   0.947   0.000 
     0.316   1.000   0.316 
     0.526   1.000   0.526 
     0.737   1.000   0.737 
     1.000   1.000   1.000 
     1.000   0.947   1.000 
     1.000   0.737   1.000 
     1.000   0.526   1.000 
     1.000   0.316   1.000 
     0.947   0.000   0.947 
     0.737   0.000   0.737 
     0.526   0.000   0.526 
     0.316   0.000   0.316 ];
  case 'rb18',       % dark red to blue, 18 steps
%      disp('dark red to blue used')
 yy=[ 0.142   0.001   0.850 
      0.097   0.112   0.970 
      0.160   0.342   1.000 
      0.240   0.531   1.000 
      0.340   0.692   1.000 
      0.460   0.829   1.000 
      0.600   0.920   1.000 
      0.740   0.978   1.000 
      0.920   1.000   1.000 
      1.000   1.000   0.920  
      1.000   0.948   0.740  
      1.000   0.840   0.600 
      1.000   0.676   0.460 
      1.000   0.472   0.340  
      1.000   0.240   0.240 
      0.970   0.155   0.210 
      0.850   0.085   0.187 
      0.650   0.001   0.130];
case 'bb12'  % Brown to Blue, 12 steps                                                 
 yy=[ 0.200   0.100   0.000  
      0.400   0.187   0.000  
      0.600   0.379   0.210  
      0.800   0.608   0.480  
      0.850   0.688   0.595 
      0.950   0.855   0.808 
      0.800   0.993   1.000 
      0.600   0.973   1.000 
      0.400   0.940   1.000 
      0.200   0.893   1.000 
      0.000   0.667   0.800 
      0.000   0.480   0.600 ]; 
case 'bo12'          % Blue to Orange, 12 steps                                                
 yy=[ 0.001   0.167   1.000 
      0.100   0.400   1.000 
      0.200   0.600   1.000 
      0.400   0.800   1.000 
      0.600   0.933   1.000 
      0.800   1.000   1.000 
      1.000   1.000   0.800  
      1.000   0.933   0.600  
      1.000   0.800   0.400  
      1.000   0.600   0.200  
      1.000   0.400   0.100  
      1.000   0.167   0.001 ];
case 'bo18'          % Blue to Dark Orange, 18 steps                                           
  yy=[ 0.000   0.400   0.400 
       0.000   0.600   0.600 
       0.000   0.800   0.800 
       0.000   1.000   1.000 
       0.200   1.000   1.000 
       0.400   1.000   1.000 
       0.600   1.000   1.000 
       0.700   1.000   1.000 
       0.800   1.000   1.000 
       0.900   1.000   1.000 
       1.000   0.900   0.800  
       1.000   0.793   0.600 
       1.000   0.680   0.400  
       1.000   0.560   0.200 
       1.000   0.433   0.000 
       0.800   0.333   0.000  
       0.600   0.240   0.000  
       0.400   0.153   0.000  ]; 
case 'bg8'     %  Blue to Gray, 8 steps                                                   
 yy=[ 0.000   0.600   0.800 
      0.400   0.900   1.000 
      0.600   1.000   1.000 
      0.800   1.000   1.000 
      0.900   0.900   0.900  
      0.600   0.600   0.600  
      0.400   0.400   0.400  
      0.200   0.200   0.200 ];
 case 'op5'      % orange to purple
  yy=[ 230  97   1
       253 184  99
       247 247 247
       178 171 210
        94  60 153 ]/255;
 case 'blue10'    % Light blue to dark blue, 10 steps                                       
  yy=[ 0.900   1.000   1.000 
      0.800   0.983   1.000 
      0.700   0.950   1.000 
      0.600   0.900   1.000 
      0.500   0.833   1.000 
      0.400   0.750   1.000 
      0.300   0.650   1.000 
      0.200   0.533   1.000 
      0.100   0.400   1.000 
      0.001   0.250   1.000 ];
 case 'blue7'     % Light Blue to Dark Blue, 7 steps
   yy=[ 1.000   1.000   1.000
        0.800   0.993   1.000
        0.600   0.973   1.000
        0.400   0.940   1.000
        0.200   0.893   1.000
        0.000   0.667   0.800
        0.000   0.480   0.600 ];
 case 'blue7b'    % light blue to black
   yy=[ 0.9000    1.0000    1.0000
    0.6750    0.9375    1.0000
    0.4500    0.7915    1.0000
    0.2250    0.5623    1.0000
    0.0010    0.2500    1.0000
    0.001     0.100     0.6
    0.001     0.001     0.3 ];
 case 'gray5'    % grayscale
   yy=[ 247  247  247
        204  204  204
        150  150  150
         99   99   99
         37   37   37 ]/255 ;
 case 'gray'     % MATLAB grayscale
   yy=colormap('gray');
 case 'green5'  % greenscale
   yy=[ 237 248 233
        186 228 179
        116 196 118
         49 163  84
          1 109  44 ]/255;
 case 'purple5'   % purplescale
   yy=[ 242 240 247
        203 201 226
        158 154 200
        117 107 177
         84  39 143]/255;
 case 'greenwhite5'
   yy=[ 237 248 251
        178 226 226
        102 194 164
         44 162  95
          1 109  44 ]/255;
 case 'greenwhite6b'  % white green to black
   yy=[0.9294    0.9725    0.9843
    0.6980    0.8863    0.8863
    0.4000    0.7608    0.6431
    0.1725    0.6353    0.3725
    0.0039    0.4275    0.1725
    0.001     0.200     0.001 ];
 case 'greenblue5'
   yy=[ 246 239 247
        189 201 225
        103 169 207
         28 144 153
          1 108  89 ]/255;
 case 'greenyellow5' 
    yy=[ 255 255 204
         194 230 153
         120 198 121
          49 163  84
           1 104  55 ]/255;
 case 'redyellow5'
    yy=[ 255 255 178
         254 204  92
         253 141  60
         240  59  32
         189   1  38 ]/255;
 case 'redyellow12a'
    yy=[ 1    1      0.950
         1    1      0.850
    1.0000    1.0000    0.6980
    0.9978    0.8857    0.5053
    0.9955    0.7647    0.3429
    0.9933    0.6235    0.2711
    0.9776    0.4611    0.2039
    0.9485    0.2773    0.1412
    0.8555    0.1339    0.1356
    0.7412    0.0039    0.1490
    0.350     0.003     0.07
    0.001     0.001     0.001 ];
 case 'cat12'    % Categorical 12-step scheme, after ColorBrewer 11-step Paired Scheme     
   yy=[ 1.000   0.750   0.500 
        1.000   0.500   0.000 
        1.000   1.000   0.600 
        1.000   1.000   0.200 
        0.700   1.000   0.550 
        0.200   1.000   0.000 
        0.650   0.930   1.000 
        0.100   0.700   1.000 
        0.800   0.750   1.000 
        0.400   0.300   1.000 
        1.000   0.600   0.750 
        0.900   0.100   0.200];
case 'qual1'
  yy=[ 141 211 199
       255 255 179
       190 186 218
       251 128 114
       128 177 211 ]/255;
otherwise
    disp('colormap not known')
end

 nn=size(yy,1)-1;
 col=interp1([0:nn]/nn,yy,[0:ste-1]/(ste-1),'linear');
