# Supplementary material for: Gradient magnetometer dataset and MATLAB numerical code for simulating buried firearms at a controlled field site
Source: Data Brief. 2020 Jul 21;31:106050. doi: 10.1016/j.dib.2020.106050 (PMC7393520; doi:10.1016/j.dib.2020.106050)
Supplement: Supplementary file 1 [file mmc1.zip › Matlab codes/modeling/dipolemap.m]

% dipolemap.m
%
% calculates magnetic total field anomaly of a dipole by converting 
% formula in cylindrical coordinates from
% Seleznyova et al., European Journal of Physics, 2016
% to cartesian coordinates (X=East, Y=North, Z=up)
% and substracting dipole field from background field
% 
% CGB, 28 Sep 2018
 clear; %close all; format compact;
 addpath ../matlab_scripts
 
% background field
 Ft=54000;   % field strength (value at YYZ, using NOAA magnetic field calculator)
 D=10; I=70; % declination (clockwise from N) and inclination (down)
% . convert to cartesian components 
%   z=up, x=east, y=north
 Fz=-Ft*sind(I);
 Fy=Ft*cosd(I)*cosd(D);
 Fx=Ft*cosd(I)*sind(D);
 
% weapon described by the following parameters
 W=[0,0,-.3]; % location (X,Y,Z) with depth negative
 L=1;  % length [m] of long dipole
 M=.05;         % magnetic moment of long dipole [A m^2]
 Az=90;        % azimuth (clockwise from North) 
 Pl=20;       % plunge (down from horizontal)
 
% sensor heights
% to calculate total field for bottom sensor, difference between sensors
   ht1=.25; ht2=.8; 
% 
 dmax=4;  % area
 [X,Y]=meshgrid([-dmax:.05:dmax],[-dmax:.05:dmax]);
 Bx=NaN(size(X)); By=Bx; Bz=Bx; Anb=Bx; Ant=Bx; Dif=Bx;  % pre-allocate
 
 for ii=1:size(X,1)
   for jj=1:size(X,2)
% measurement point 
     P=[X(ii,jj),Y(ii,jj),ht1];
% calculate components of weapon's field in cartesian coords 
     [Bx(ii,jj),By(ii,jj),Bz(ii,jj)]=longdipole(W,L,Az,Pl,M,P);
% and total field anomaly for bottom sensor     
     Anb(ii,jj)=sqrt( (Fx-Bx(ii,jj))^2 + (Fy-By(ii,jj))^2 + (Fz-Bz(ii,jj))^2 );
% calculate components again for top sensor
     P=[X(ii,jj),Y(ii,jj),ht2];
     [Bx(ii,jj),By(ii,jj),Bz(ii,jj)]=longdipole(W,L,Az,Pl,M,P);
     Ant(ii,jj)=sqrt( (Fx-Bx(ii,jj))^2 + (Fy-By(ii,jj))^2 + (Fz-Bz(ii,jj))^2 );
% and get the difference
     Dif(ii,jj)=Anb(ii,jj)-Ant(ii,jj);
   end
 end
 
%  figure; pcolor(X,Y,Anb/1000); 
%  shading flat; axis image; colorbar;
%  xlabel('distance [m]'); ylabel('distance [m]'); title('total field anomaly [10^3 nT]')

 figure; pcolor(X,Y,Dif); 
 shading flat; axis image;  
 col=newcolours('rb18',64); colormap(col);
 c=colorbar; c.Label.String='difference b/w sensors [nT]';

 xlabel('distance [m]'); ylabel('distance [m]');

 ttt=sprintf('depth = %3.1f m \nlength = %3.1f m \nmagnetic moment = %5.2f A m^2 \nazimuth = %3.0f deg \nplunge = %2.0f deg',...
     -W(3),L,M,Az,Pl );
 text(-.9*dmax,.75*dmax,ttt)
 
% add location of weapon
 hold on; plot(W(1),W(2),'k+');
 
% show profile along Y=0
 nn=find(Y(:,1)==0);
 Xp=X(nn,:); Dp=Dif(nn,:); 
 figure; plot(Xp,Dp); grid on;
 xlabel('distance [m]'); ylabel('difference b/w sensors [nT]');
 title('profile along y = 0');

% % save result 
%  % save P_L10d02Pl20.mat W L Az Pl M Xp Dp   % change
%  eval(['save manuscript_examples/D',...
%      num2str(W(3)*-10),'_L',...
%      num2str(L*10),'_deg',num2str(Az),'_pl',num2str(Pl),...
%      ' W L Az Pl M X Y Dif Xp Dp'])
 
 
 
