# Supplementary material for: Gradient magnetometer dataset and MATLAB numerical code for simulating buried firearms at a controlled field site
Source: Data Brief. 2020 Jul 21;31:106050. doi: 10.1016/j.dib.2020.106050 (PMC7393520; doi:10.1016/j.dib.2020.106050)
Supplement: Supplementary file 1 [file mmc1.zip › Matlab codes/modeling/longdipole.m]

function [Bx,By,Bz]=longdipole(W,d,Az,Pl,m,P);
% function [Bx,By,Bz]=longdipole(W,d,Az,Pl,m,P);
%
% input: 
%   W   (x,y,z) position of center of weapon [m]
%   d   length of weapon [m]
%   Az, Pl   azimuth and plunge of weapon [deg]
%   m   magnetization of weapon [A m^2]
%   P   (x,y,z) position of measurement point [m]
% output:
%   Bx,By,Bz  total field in x, y, z cartesian coordinates
%
% formulas for B_rho and B_zet (cylindrical coords)
% from Seleznyova et al., 2016
% CGB, 28 Sep 2018

 mu0=pi*4e-7;    % from physics.info/constants
 fac=mu0/4/pi*m/d*10^9 ; % factor (multiplied by 10^9 to give nT)

% 1. determine field in cylindrical coords (Seleznyova)
% vector for magnetization direction ... 
 ew=[cosd(Pl)*sind(Az), cosd(Pl)*cosd(Az), -sind(Pl)]; % is normalized
% ... and vector for direction from W to P
 er=P-W;  % [P(1)-W(1),P(2)-W(2),P(3)-W(3)];
 er=er/sqrt(er(1)^2+er(2)^2+er(3)^2); % normalized
 
% angle theta (between magnetization direction and line connecting P and W) 
 theta=acosd( dot(ew,er) );  % from A.B=cos(theta)
 
% end points of weapon 
% (plus and minus in Seleznyova's notation)
 Wp = W + d/2*ew;
 Wm = W - d/2*ew;
% distances 
 r =sqrt( (P(1)-W(1) )^2 + (P(2)-W(2))^2  + (P(3)-W(3))^2  );
 rp=sqrt( (P(1)-Wp(1))^2 + (P(2)-Wp(2))^2 + (P(3)-Wp(3))^2 );
 rm=sqrt( (P(1)-Wm(1))^2 + (P(2)-Wm(2))^2 + (P(3)-Wm(3))^2 );

% field strength in cylindrical coordinates (Seleznyova)
 Brho = fac * r * sind(theta)*(rp^-3 - rm^-3);
 Bzet = fac * r * cosd(theta) *( (1 - d/2)/rp^3 - (1 + d/2)/rm^3 );
%      B = sqrt(Br(i1,i2)^2+Bz(i1,i2)^2);


% 2. convert into cartesian coordinates
% normal vector to plane described by endpoints of weapon 
%   and measurement point (cross product, right-hand rule)
 en = cross(ew,er);
% vector pointing in direction of rho
 erho = cross(en,ew);
% field at P is
 B = Brho*erho + Bzet*ew;
 Bx=B(1); By=B(2); Bz=B(3);
 
%  figure
%  pcolor(X,Z,B'); shading interp; colormap('jet'); colorbar;
%  axis image
%  [xx,zz]=meshgrid(X,Z);
%  hold on; quiver(xx,zz,Br',Bz');
%  
%  plot([0 0],[-d/2 d/2],'r*')

% whos er ew
% sqrt(ew(1)^2+ew(2)^2+ew(3)^2)  % to check
% sqrt(er(1)^2+er(2)^2+er(3)^2)
%Bx=1; By=1; Bz=1;  % dummy variables so script can return

%  figure
%  plot3(Wp(1),Wp(2),-Wp(3),'r+'); hold on; 
%  plot3(Wm(1),Wm(2),-Wm(3),'rv'); 
%  plot3([Wp(1) Wm(1)],[Wp(2) Wm(2)],[-Wp(3) -Wm(3)],'r:')
%  plot3(W(1),W(2),-W(3),'ro')
%  plot3(P(1),P(2), P(3),'bo')
%  plot3([W(1) P(1)],[W(2) P(2)],[-W(3) P(3)],'b:')
