# Supplementary material for: Gradient magnetometer dataset and MATLAB numerical code for simulating buried firearms at a controlled field site
Source: Data Brief. 2020 Jul 21;31:106050. doi: 10.1016/j.dib.2020.106050 (PMC7393520; doi:10.1016/j.dib.2020.106050)
Supplement: Supplementary file 1 [file mmc1.zip › Matlab codes/modeling/mag_Wtotal.m]

function   [Bx,By,Bz]=mag_Wtotal(W,L,Az,Pl,M,X,Y,ht);
% function [Bx,By,Bz]=mag_Wtotal(W,L,Az,Pl,M,X,Y,ht);
%
% calculates total magnetic vector field for long dipole
% calls longdipole script
% input: W    (x,y,z) location of dipole center
%        L    length of dipole
%        Az   azimuth
%        Pl   plunge
%        M    magnetization
%        X,Y  (x,y) locations of measurement points
%        ht   height of sensor above ground
% output: Bx, By, Bz   cartesian coordinates of calculated field
% CGB, May 2019

  Bx=NaN(size(X)); By=Bx; Bz=Bx;  % initialize

% loop over measurement points  
 for ii=1:size(X,1)
   for jj=1:size(X,2)
% measurement point 
     P=[X(ii,jj),Y(ii,jj),ht];
% calculate components of weapon's field in cartesian coords 
     [Bx(ii,jj),By(ii,jj),Bz(ii,jj)]=longdipole(W,L,Az,Pl,M,P);
   end
 end
 
