# Supplementary material for: Gradient magnetometer dataset and MATLAB numerical code for simulating buried firearms at a controlled field site
Source: Data Brief. 2020 Jul 21;31:106050. doi: 10.1016/j.dib.2020.106050 (PMC7393520; doi:10.1016/j.dib.2020.106050)
Supplement: Supplementary file 1 [file mmc1.zip › Matlab codes/modelmagmap.m]

% modelmagmap.m
%
% create synthetic map to superimpose all weapons
% CGB, May 2019
 clear; close all; format compact;
 addpath matlab_scripts modeling
 
% map area
% % . for data from x=0 to x=11 and y=0 to y=6.5
%  [X,Y]=meshgrid([0:.1:12.7],[-5.5:.1:5.6]);
% . for data from x=0 to x=11 and y=1.2 to y=5.8
 [X,Y]=meshgrid([.6:.1:12.4],[-4.5:.1:4.9]);
% height of sensors 
 ht1=.25; ht2=.80;

 
% background field   %%% CHECK: set to values at Pearson, USGS calculator %%%
 Ft=54000;   % field strength
 D=-10; I=70; % declination (clockwise from N) and inclination (down)
% . convert to cartesian components 
%   z=up, x=east, y=north
 Fz=-Ft*sind(I);        Fz=Fz*ones(size(X));
 Fy=Ft*cosd(I)*cosd(D); Fy=Fy*ones(size(X));
 Fx=Ft*cosd(I)*sind(D); Fx=Fx*ones(size(X));
 
% rotate locations of weapons into UTM
% (plays trick on rotatemap script)
 x=[2 5.5 9]-.5;  %  
 y=[2.5 4.5];  % are x and y locations of weapons
 F=[1 1 1 ;  2 1 3]; ang=-30; gd=.5; flag=2; % F=dummy values at (x,y) locations
 [xr,yr,Xr_weap,Yr_weap,Fr] = rotatemap(x,y,F,ang,gd,flag);
% now Xr_weap and Yr_weap are the new coordinates

% calculate fields for all weapons individually in rotated coordinates
% [B1bx,B1by,B1bz]=mag_Wtotal(                              W, L, Az, Pl,  M,X,Y,ht); 
% rifles first
 [B1bx,B1by,B1bz]=mag_Wtotal([Xr_weap(1,1),Yr_weap(1,1),-0.6],1 ,300,-10,0.4,X,Y,ht1); 
 [B1tx,B1ty,B1tz]=mag_Wtotal([Xr_weap(1,1),Yr_weap(1,1),-0.6],1 ,300,-10,0.4,X,Y,ht2); 
 [B2bx,B2by,B2bz]=mag_Wtotal([Xr_weap(1,2),Yr_weap(1,2),-1.6],1 ,120, 10,3.5,X,Y,ht1); 
 [B2tx,B2ty,B2tz]=mag_Wtotal([Xr_weap(1,2),Yr_weap(1,2),-1.6],1 ,120, 10,3.5,X,Y,ht2); 
 [B3bx,B3by,B3bz]=mag_Wtotal([Xr_weap(1,3),Yr_weap(1,3),-1.8],1 ,120,  0,1.5,X,Y,ht1); 
 [B3tx,B3ty,B3tz]=mag_Wtotal([Xr_weap(1,3),Yr_weap(1,3),-1.8],1 ,120,  0,1.5,X,Y,ht2); 
% and handguns 
 [B4bx,B4by,B4bz]=mag_Wtotal([Xr_weap(2,1),Yr_weap(2,1),-0.6],.1,120, 10,0.08,X,Y,ht1); 
 [B4tx,B4ty,B4tz]=mag_Wtotal([Xr_weap(2,1),Yr_weap(2,1),-0.6],.1,120, 10,0.08,X,Y,ht2); 
 [B5bx,B5by,B5bz]=mag_Wtotal([Xr_weap(2,2),Yr_weap(2,2),-1.2],.1,120,  0, 0.5,X,Y,ht1); 
 [B5tx,B5ty,B5tz]=mag_Wtotal([Xr_weap(2,2),Yr_weap(2,2),-1.2],.1,120,  0, 0.5,X,Y,ht2); 
 [B6bx,B6by,B6bz]=mag_Wtotal([Xr_weap(2,3),Yr_weap(2,3),-1.8],.1,120,-30, 1.5,X,Y,ht1); 
 [B6tx,B6ty,B6tz]=mag_Wtotal([Xr_weap(2,3),Yr_weap(2,3),-1.8],.1,120,-30, 1.5,X,Y,ht2); 
 
% superposition of all magnetic fields
%    background + handguns + rifles
 Bbx=Fx+B1bx+B2bx+B3bx+B4bx+B5bx+B6bx;  % x, y, & z component for bottom sensor
 Bby=Fy+B1by+B2by+B3by+B4by+B5by+B6by;
 Bbz=Fz+B1bz+B2bz+B3bz+B4bz+B5bz+B6bz;
 Ab =sqrt(Bbx.^2+Bby.^2+Bbz.^2);  % total field at bottom sensor
 Btx=Fx+B1tx+B2tx+B3tx+B4tx+B5tx+B6tx; % x, y, & z component for top sensor
 Bty=Fy+B1ty+B2ty+B3ty+B4ty+B5ty+B6ty;
 Btz=Fz+B1tz+B2tz+B3tz+B4tz+B5tz+B6tz;
 At =sqrt(Btx.^2+Bty.^2+Btz.^2);  % total field at top sensor
 An=Ab-At;                        % difference (ie, gradient)
 
% show rotated map with synthetic data 
 figure;
 pcolor(X,Y,An); axis image; shading flat;
 col=newcolours('rb18',64); colormap(col);
 c=colorbar; c.Label.String='difference b/w sensors [nT]';
 xlabel('distance East [m]'); ylabel('distance North [m]');
 title('modeled gradiometer responses for all weapons');
 
% extract profile for rifles (redo trick with rotatemap)
 x=[0 11];  y=[2.5 4.5];  % lines along y locations of weapons, unrotated
 F=[1 1 ;  1 3]; ang=-30; gd=.5; flag=2;
 [xr,yr,Xpr,Ypr,Fr] = rotatemap(x,y,F,ang,gd,flag);
 A_rif=[Xpr(1,1) Xpr(1,2) Ypr(1,1) Ypr(1,2)];  % are rotated endpoints of profiles
 [xPrifs,fPrifs,xrifs,yrifs]=extract_profile(X,Y,An,A_rif);
% % show data 
%  figure
%  plot(xPrifs,fPrifs,'b:','linewidth',2);
 
% extract profile for handguns 
 A_gun=[Xpr(2,1) Xpr(2,2) Ypr(2,1) Ypr(2,2)];
 [xPguns,fPguns,xguns,yguns]=extract_profile(X,Y,An,A_gun);
% % show data  
% figure
% plot(xPguns,fPguns,'b:','linewidth',2);
 
 
% overlay profile lines onto map
 figure(1); caxis([-25 25]);
 hold on;
 plot(xrifs,yrifs,'k:','linewidth',2)
 plot(xguns,yguns,'k:','linewidth',2)
 text(xrifs-.2,yrifs,{'R','R`'},'fontsize',14)
 text(xguns-.2,yguns,{'G','G`'},'fontsize',14)
 
% % to save profile data run
%  save mat_files/profiles_rifles xPrifs fPrifs xrifs yrifs Xr_weap Yr_weap
%  save mat_files/profiles_guns   xPguns fPguns xguns yguns Xr_weap Yr_weap
% % and to save gridded and rotated model
%  save mat_files/model X Y An
% % if you want to overlay contour lines run
% contour(X,Y,An,[-5 -1 1 5],'k')
 
