# Supplementary material for: Gradient magnetometer dataset and MATLAB numerical code for simulating buried firearms at a controlled field site
Source: Data Brief. 2020 Jul 21;31:106050. doi: 10.1016/j.dib.2020.106050 (PMC7393520; doi:10.1016/j.dib.2020.106050)
Supplement: Supplementary file 1 [file mmc1.zip › Matlab codes/viewmagdata.m]

% viewmagdata.m
%
% data for forensic project
% CGB, 04 June 2020
 clear; close all; format compact;
 addpath matlab_scripts
 
%% data collected prior to burials (June 2012)
% . basemag
 [day,hourb,fieldb]=G856_read2('data/20120608/dataset.stn.txt');
% . rover
  [hour,Fraw,Diff,X,Y]=GEM_read_g('data/20120608/01opp2.g.txt',5);
  caxis([-40 40])
  
%% data collected after burials (Aug 2012)
% . basemag
 [hourb,fieldb]=GEM_read_b('data/20120823/03opp23a.b.txt','19GW');
% . rover
  [hour1,Fraw1,Diff1,X1,Y1]=GEM_read_g('data/20120823/08iu2.g.txt',1);
  caxis([-40 40])
   
%% fine grid (Oct 2015)
% . basemag
 [hourb,fieldb]=GEM_read_b('data/20151023/01cc.b.txt','19T');
% . rover
  [hour1,Fraw1,Diff1,X1,Y1]=GEM_read_g('data/20151023/01cc1.g.txt',1);
  caxis([-40 40])

 
